# Supplementary material for: Melicope stonei, section Pelea (Rutaceae), a new species from Kaua‘i, Hawaiian Islands: with notes on its distribution, ecology, conservation status, and phylogenetic placement
Source: PhytoKeys. 2017 Aug 3;(83):119–32. doi: 10.3897/phytokeys.83.13442 (PMC5624216; doi:10.3897/phytokeys.83.13442)
Supplement: XML Treatment for Melicope stonei [file phytokeys.83.13442-treatment1.xml]

<!DOCTYPE tp:taxon-treatment
  PUBLIC "-//TaxonX//DTD Taxonomic Treatment Publishing DTD v0 20100105//EN" "tax-treatment-NSO.dtd">
<tp:taxon-treatment xmlns:tp="http://www.plazi.org/taxpub"><tp:treatment-meta><kwd-group><label>Taxon classification</label><kwd><named-content xmlns:xlink="http://www.w3.org/1999/xlink" content-type="kingdom">Plantae</named-content></kwd><kwd><named-content xmlns:xlink="http://www.w3.org/1999/xlink" content-type="order">Sapindales</named-content></kwd><kwd><named-content xmlns:xlink="http://www.w3.org/1999/xlink" content-type="family">Rutaceae</named-content></kwd></kwd-group><mixed-citation publication-type="journal"><person-group><name><surname>Wood</surname><given-names>Kenneth R.</given-names></name><name><surname>Appelhans</surname><given-names>Marc S.</given-names></name><name><surname>Wagner</surname><given-names>Warren L.</given-names></name></person-group><article-title>
          <italic><tp:taxon-name><tp:taxon-name-part taxon-name-part-type="genus" reg="Melicope">Melicope</tp:taxon-name-part> <tp:taxon-name-part taxon-name-part-type="species" reg="stonei">stonei</tp:taxon-name-part></tp:taxon-name></italic>, <tp:taxon-name><tp:taxon-name-part taxon-name-part-type="infraspecific-rank">section</tp:taxon-name-part> <tp:taxon-name-part taxon-name-part-type="section" reg="Pelea">Pelea</tp:taxon-name-part></tp:taxon-name> (<tp:taxon-name><tp:taxon-name-part taxon-name-part-type="family">Rutaceae</tp:taxon-name-part></tp:taxon-name>), a new species from Kaua‘i, Hawaiian Islands: with notes on its distribution, ecology, conservation status, and phylogenetic placement</article-title><source>PhytoKeys</source><day>3</day><month>8</month><year>2017</year><volume>2017</volume><issue>83</issue><fpage>119</fpage><lpage>132</lpage><pub-id pub-id-type="doi">10.3897/phytokeys.83.13442</pub-id></mixed-citation></tp:treatment-meta><tp:nomenclature><tp:taxon-name>
            <tp:taxon-name-part taxon-name-part-type="genus" reg="Melicope">Melicope</tp:taxon-name-part>
            <tp:taxon-name-part taxon-name-part-type="species" reg="stonei">stonei</tp:taxon-name-part>
            <object-id xmlns:xlink="http://www.w3.org/1999/xlink" content-type="ipni" xlink:type="simple">urn:lsid:ipni.org:names:77164681-1</object-id>
          </tp:taxon-name><tp:taxon-authority>K.R.Wood, Appelhans &amp; W.L.Wagner</tp:taxon-authority><tp:taxon-status xmlns:xlink="http://www.w3.org/1999/xlink" xlink:type="simple">sp. nov.</tp:taxon-status><xref ref-type="fig" rid="F1">Figs 1</xref><xref ref-type="fig" rid="F2">, 2A–F</xref></tp:nomenclature><tp:treatment-sec sec-type="diagnosis" id="SECID0E4KAC"><title>Diagnosis.</title><p>Differs from Hawaiian congeners by its combination of distinct carpels and ramiflorous inflorescence; plants monoecious; leaf blades (5–)8–30 × (4–)6–11 cm, with abaxial surface tomentose, especially along midribs; and very long petioles of up to 9 cm.</p></tp:treatment-sec><tp:treatment-sec sec-type="material" id="SECID0ECLAC"><title>Type.</title><p>United States of America. Hawaiian Islands, Kaua‘i: Waimea District, Mākaha Valley, <italic><tp:taxon-name><tp:taxon-name-part taxon-name-part-type="genus" reg="Metrosideros-Acacia">Metrosideros-Acacia</tp:taxon-name-part></tp:taxon-name></italic> montane mesic forest, <named-content xmlns:xlink="http://www.w3.org/1999/xlink" content-type="dwc:verbatimCoordinates" xlink:type="simple"><named-content content-type="geo-json" specific-use="{&#34;type&#34;:&#34;Point&#34;,&#34;coordinates&#34;:[-159.679315,22.117174]}" id="NCID0ESLAC" xlink:type="simple">22°7'1.8258"N; 159°40'45.534"W</named-content></named-content>, 997 m elev., 24 Jan 2016, <italic>K. R. Wood &amp; Kahekili Lee 16727</italic> (holotype: PTBG-073080!; isotypes: BISH!, K!, MO!, NY!, UC!, US!).</p><fig id="F1" position="float" orientation="portrait"><label>Figure 1.</label><caption><p>
                <italic><tp:taxon-name><tp:taxon-name-part taxon-name-part-type="genus" reg="Melicope">Melicope</tp:taxon-name-part> <tp:taxon-name-part taxon-name-part-type="species" reg="stonei">stonei</tp:taxon-name-part></tp:taxon-name></italic> K.R. Wood, Appelhans &amp; W.L. Wagner. <bold>A</bold> Flowering branch <bold>B</bold> Adaxial leaf surface near margin toward apex <bold>C</bold> Abaxial leaf surface near margin toward apex <bold>D</bold> Ramiflorous inflorescence arising below leaves on stem <bold>E</bold> Female flower, lateral view <bold>F</bold> Immature fruit and flowers <bold>G</bold> Dehisced fruit, showing seeds. <bold>A-C</bold> from <italic>Wagner &amp; Wood 6891</italic> (US) <bold>D</bold> from <italic>Wood 8431</italic> (US) <bold>E</bold> from <italic>Wood 15101</italic> (PTBG) <bold>F</bold> from <italic>Wood &amp; Lee 16729</italic> (photo) <bold>G</bold> from <italic>Lorence et al. 6454</italic> (photo) (Illustration by Alice Tangerini).</p></caption><graphic xmlns:xlink="http://www.w3.org/1999/xlink" xlink:href="phytokeys-83-119-g001.jpg" position="float" orientation="portrait" xlink:type="simple" id="oo_148218.jpg"/></fig></tp:treatment-sec><tp:treatment-sec sec-type="description" id="SECID0ETNAC"><title>Description.</title><p>
            <bold><italic>Trees</italic></bold> (3–)5–12 m tall, trunks up to 25 cm diameter, bark smooth, mottled gray to light brown, new growth and young branchlets tomentose, yellow-tan, glabrate in age. <bold><italic>Leaves</italic></bold> opposite, unifoliolate, coriaceous, the blade ovate, oblong-ovate, oblong-elliptic, or oblong-lanceolate, (5–)8–30 × (4–)6–11 cm, margin entire, base rounded, apex obtuse to acute, occasionally rounded, secondary veins 7–15 pairs, connected by an arched vein 5–20 mm from margin, higher order venation reticulate, adaxial surface glabrous, abaxial surface densely tomentose, yellow-tan, rarely glabrate, with midrib and secondary veins densely tomentose, interspersed villous, the midrib sometimes also long-villous or woolly along the sides; petiole shallowly canaliculate, (2.5–)3.5–9.0 cm long, puberulent to tomentose. <bold><italic>Inflorescences</italic></bold> in axillary and ramiflorous, fasciculate cymes to 22 mm long, peduncles 1–5(–10) mm long, short-villous, pedicles 1–4 mm, short-villous, bracteoles deltoid-ovate, 1–2 mm long, densely short-villous. <bold><italic>Flowers</italic></bold> male or female, plants monoecious, 3–5(–7), sepals deltoid-ovate, naviculate, 2.5–3.0 × 1.5–2.0 mm, densely short-villous externally, glabrous internally, tip acute, persistent in fruit; petals whitish green, ovate, tip acute, slightly thickened and hooked inward, 3.5 × 2.5 mm, densely short-villous externally, glabrous internally; stamens 8, filaments glabrous, papillose on distal half, antisepalous ones ca. 4 mm long in male flowers (1.5 mm in female flowers), antipetalous ones 3 mm long (1.5 mm in female flowers), anthers ca. 1 mm long, all with pollen in male flowers, (0.6–0.7 mm long in female, apparently sterile); nectary disk glabrous; ovary glabrous; gynoecium 1 × 2 mm, style including stigma 1 mm long in male flowers (1.5 mm in female), glabrous, stigmas capitate, 4-lobed, papillose, 0.5 mm wide. <bold><italic>Capsules</italic></bold> medium to dark green when fresh, irregularly pusticulate, 5–9 × 15–21 mm, of 4 distinct follicles, slightly ascending, occasionally 1 or more abortive, exocarp glabrous, glandular punctate, endocarp glabrous. <bold><italic>Seeds</italic></bold> 1–2 per carpel, ovoid, 6–8 mm long.</p></tp:treatment-sec><tp:treatment-sec sec-type="phenology" id="SECID0ENOAC"><title>Phenology.</title><p>
            <italic><tp:taxon-name><tp:taxon-name-part taxon-name-part-type="genus" reg="Melicope">Melicope</tp:taxon-name-part> <tp:taxon-name-part taxon-name-part-type="species" reg="stonei">stonei</tp:taxon-name-part></tp:taxon-name></italic> has been observed with flower buds in January, May, and September, and with both flower and fruit during January, February, and July.</p></tp:treatment-sec><tp:treatment-sec sec-type="etymology" id="SECID0EAPAC"><title>Etymology.</title><p>We are pleased to name <italic><tp:taxon-name><tp:taxon-name-part taxon-name-part-type="genus" reg="Melicope">Melicope</tp:taxon-name-part> <tp:taxon-name-part taxon-name-part-type="species" reg="stonei">stonei</tp:taxon-name-part></tp:taxon-name></italic> in honor of Benjamin Clemens Masterman Stone, British-American botanist, born in Shanghai, China in1933 and passed in 1994 while working at the Philippine National Museum on the Flora of the Philippines Project. He contributed over 300 publications to science during his career, including taxonomic monographs of Hawaiian <italic><tp:taxon-name><tp:taxon-name-part taxon-name-part-type="genus" reg="Pelea">Pelea</tp:taxon-name-part></tp:taxon-name></italic> (<xref ref-type="bibr" rid="B13">Stone 1969</xref>) and <italic><tp:taxon-name><tp:taxon-name-part taxon-name-part-type="genus" reg="Platydesma">Platydesma</tp:taxon-name-part></tp:taxon-name></italic> (<xref ref-type="bibr" rid="B12">Stone 1962</xref>). For all his contributions, especially his keen insights into Hawaiian <italic><tp:taxon-name><tp:taxon-name-part taxon-name-part-type="genus" reg="Melicope">Melicope</tp:taxon-name-part></tp:taxon-name></italic>, we gratefully extend him due recognition.</p></tp:treatment-sec><tp:treatment-sec sec-type="material" id="SECID0EPAAE"><title>Specimens examined.</title><p>
            <bold>United States. Hawaiian Islands, Kaua‘i</bold>: Waimea District, Ku‘ia, upper headwater gulch, 1027 m elev., 03 Sep 2015, <italic>K. R. Wood, S. Perlman, S. Walsh, M. Query 16579</italic> (PTBG); Miloli‘i ridge road, Mahanaloa, 933 m elev., 06 Nov 2008, <italic>C. Trauernicht &amp; N. Tangalin 617</italic> (PTBG); Mahanaloa, 1055 m elev., 21 Oct 2015, <italic>S. Walsh &amp; A. Williams 136</italic> (PTBG); Pa‘aiki-Mahanaloa flats, 1036 m elev., 07 Oct 2001, <italic>K. R. Wood 9128</italic> (BISH, PTBG); Pa‘aiki-Mahanaloa flats, 991 m elev., 04 Mar 2001, <italic>K. R. Wood &amp; M. LeGrande 8879</italic> (PTBG); Pa‘aiki-Mahanaloa flats, 1000 m elev., 14 Dec 1994, <italic>K. R. Wood 3840</italic> (PTBG, US); Pa‘aiki-Mahanaloa flats, 1000 m elev., 24 Feb 1999, <italic>K. R. Wood 7696</italic> (PTBG); Pa‘aiki-Mahanaloa flats, 1000 m elev., 24 Feb 1999, <italic>K. R. Wood &amp; R. Aguraiuja 7697</italic> (BISH, CANB, MO, NY, PTBG, US); Pa‘aiki-Mahanaloa flats, 1015 m elev., 06 May 2000, <italic>K. R. Wood 8432</italic> (BISH, NY, PTBG, US); Pa‘aiki-Mahanaloa flats, 1015 m elev., 06 May 2000, <italic>K. R. Wood 8433</italic> (PTBG, US); Mākaha Ridge Road, down .8 mi to 988 m elev., north side of road, just inside forest, 970 m elev., 7 Feb 1988, <italic>D. Lorence, G. Lorence &amp; E. Crum 5779</italic> (PTBG); loc. cit., 970 m elev., 2 Jan 1989; <italic>D. Lorence, T. Flynn &amp; Smith 6316</italic> (PTBG); loc. cit., 970 m elev., 1 Mar 1989, <italic>T. Flynn &amp; Decker 3280</italic> (AD, BISH, F, MO, MU, PTBG, US); loc. cit., 970 m elev., 31 May 1990, <italic>D. Lorence et al. 6449</italic> (PTBG); loc. cit., 920 m elev., 25 Feb 2000, <italic>W. Wagner &amp; K. R. Wood 6891</italic> (PTBG); south side of Mākaha road, 988 m elev., 06 May 2000, <italic>K. R. Wood 8430</italic> (PTBG); loc. cit., 988 m elev., 06 May 2000, <italic>K. R. Wood 8431</italic> (PTBG, US); loc. cit., 991 m elev., 21 Jul 2012, <italic>K. R. Wood &amp; T. Bierly 15104.02</italic> (PTBG); loc. cit., 997 m elev., 24 Jan 2016, <italic>K. R. Wood &amp; K. Lee 16726</italic> (BISH, PTBG); loc. cit., 997 m elev., 24 Jan 2016, <italic>K. R. Wood, K. Lee 16727</italic> (PTBG); loc. cit., 997 m elev., Jan 2016, <italic>K. R. Wood, S. Perlman &amp; R. Aguraiuja 16729</italic> (BISH, PTBG, US); loc. cit., 997 m elev., <italic>K. R. Wood &amp; K. Lee 16728</italic> (BISH, K, MO, NY, PTBG, UC, US); loc. cit., 997 m elev., 28 Jan 2016, <italic>K. R. Wood, S. Perlman &amp; R. Aguraiuja 16730</italic> (PTBG, US); loc. cit., 997 m elev., 28 Jan 2016, <italic>K. R. Wood, S. Perlman &amp; R. Aguraiuja 16731</italic> (BISH, PTBG, US); loc. cit., 997 m elev., 28 Jan 2016, <italic>K. R. Wood, S. Perlman &amp; R. Aguraiuja 16732</italic> (BISH, PTBG, UC, US); Mākaha, forests around dividing ridge between upper north and south fork, 1037 m elev., 18 Feb 2016, <italic>K. R. Wood &amp; S. Perlman 16741</italic> (PTBG); Nu‘ololo, north facing slopes above northern branch, 1097 m elev., 18 Jul 2012, <italic>K. R. Wood, M. Query &amp; M. Kirkpatrick 15101</italic> (BISH, K, MBK, MO, NY, P, PTBG, UC, US); Nu‘ololo, north of trail, headwaters of central Nu‘ololo stream, 1061 m, 3 Oct 2012, <italic>K. R. Wood, M. Kirkpatrick &amp; M. Query 15267</italic> (BISH, PTBG, US); Nu‘ololo, 1052 m elev., 02 Jan 2013, <italic>K. R. Wood &amp; M. Kirkpatrick 15319</italic> (BISH, PTBG); Nu‘ololo, 1049 m elev., 02 Jan 2013, <italic>K. R. Wood &amp; M. Kirkpatrick 15320</italic> (BISH, NY, PTBG, UC, US); Nu‘ololo, 1085 m elev., <italic>K. R. Wood, M. Kirkpatrick &amp; S. Perlman 15560</italic> (PTBG); Nu‘ololo, 1027 m elev., Jul 2013, <italic>K. R. Wood, M. Kirkpatrick &amp; S. Perlman 15562</italic> (PTBG); Nu‘ololo, 1052 m elev., 12 Sep 2013, <italic>K. R. Wood &amp; W. Kishida 15667</italic> (PTBG); Nu‘ololo, 1036 m elev., 12 Sep 2013, <italic>K. R. Wood &amp; W. Kishida 15668</italic> (PTBG); Nu‘ololo, 1061 m elev., 28 Sep 2013, <italic>K. R. Wood &amp; M. Query 15671</italic> (PTBG); Nu‘ololo, 1073 m elev., 22 Jul 2014, <italic>K. R. Wood, M. Kirkpatrick, S. Perlman &amp; R. Aguraiuja 16001</italic> (PTBG); loc. cit., 1073 m elev., 22 Jul 2014, <italic>K. R. Wood, M. Kirkpatrick, S. Perlman &amp; R. Aguraiuja 16002</italic> (PTBG).</p><p>
            <bold>Distribution, ecology, and threats.</bold> <italic><tp:taxon-name><tp:taxon-name-part taxon-name-part-type="genus" reg="Melicope">Melicope</tp:taxon-name-part> <tp:taxon-name-part taxon-name-part-type="species" reg="stonei">stonei</tp:taxon-name-part></tp:taxon-name></italic> is endemic to Kaua‘i, oldest of the high Hawaiian Islands at 5.1 million years, with an area of ca. 1430 km<sup>2</sup> (<xref ref-type="bibr" rid="B10">Sakai et al. 2002</xref>), and maximum elevation of 1598 m at the summit of Kawaikini. Floristically, Kaua‘i has the phenomenal distinction of having the highest level of plant diversity of all the Hawaiian Islands, which includes 249 single island endemic (SIE) taxa, 232 of which are flowering plants, and the remaining 17 being unique fern taxa (<xref ref-type="bibr" rid="B8">Palmer 2003</xref>, <xref ref-type="bibr" rid="B16">Wagner et al. 2012</xref>, <xref ref-type="bibr" rid="B14">Vernon and Ranker 2013</xref>, <xref ref-type="bibr" rid="B9">Ranker 2016</xref>, <xref ref-type="bibr" rid="B18">Wood et al. 2016b</xref>).</p><p>Earliest known collections of <italic><tp:taxon-name><tp:taxon-name-part taxon-name-part-type="genus" reg="Melicope">Melicope</tp:taxon-name-part> <tp:taxon-name-part taxon-name-part-type="species" reg="stonei">stonei</tp:taxon-name-part></tp:taxon-name></italic> were made by David Lorence and Timothy Flynn (National Tropical Botanical Garden) as far back as February of 1988 within the forests of Mākaha Valley, Kaua‘i. Over the past 29 years, 94 trees have been mapped by local botanists, with colonies extending into several valleys to the north of Mākaha, namely Ku‘ia, Miloli‘i, Mahanaloa, Nu‘ololo, and Pa‘aiki (Figure <xref ref-type="fig" rid="F3">3</xref>). <italic><tp:taxon-name><tp:taxon-name-part taxon-name-part-type="genus" reg="Melicope">Melicope</tp:taxon-name-part> <tp:taxon-name-part taxon-name-part-type="species" reg="stonei">stonei</tp:taxon-name-part></tp:taxon-name></italic> has a very narrow elevational range of 988 to 1097 m and a precariously small extent of occurrence of 1.5 km<sup>2</sup>. Rich forest habitats still flourish in adjacent lower and higher elevational regions, yet it is evident that <italic><tp:taxon-name><tp:taxon-name-part taxon-name-part-type="genus" reg="Melicope">M.</tp:taxon-name-part> <tp:taxon-name-part taxon-name-part-type="species" reg="stonei">stonei</tp:taxon-name-part></tp:taxon-name></italic> prefers very tall (15–20 m) old growth <italic><tp:taxon-name><tp:taxon-name-part taxon-name-part-type="genus" reg="Metrosideros">Metrosideros</tp:taxon-name-part> <tp:taxon-name-part taxon-name-part-type="species" reg="polymorpha">polymorpha</tp:taxon-name-part></tp:taxon-name></italic> Gaudich. (<tp:taxon-name><tp:taxon-name-part taxon-name-part-type="family">Myrtaceae</tp:taxon-name-part></tp:taxon-name>)- <italic><tp:taxon-name><tp:taxon-name-part taxon-name-part-type="genus" reg="Acacia">Acacia</tp:taxon-name-part> <tp:taxon-name-part taxon-name-part-type="species" reg="koa">koa</tp:taxon-name-part></tp:taxon-name></italic> A. Gray (<tp:taxon-name><tp:taxon-name-part taxon-name-part-type="family">Fabaceae</tp:taxon-name-part></tp:taxon-name>) mixed mesic forest with the occasional co-dominant <italic><tp:taxon-name><tp:taxon-name-part taxon-name-part-type="genus" reg="Alphitonia">Alphitonia</tp:taxon-name-part> <tp:taxon-name-part taxon-name-part-type="species" reg="ponderosa">ponderosa</tp:taxon-name-part></tp:taxon-name></italic> Hillebr. (<tp:taxon-name><tp:taxon-name-part taxon-name-part-type="family">Rhamnaceae</tp:taxon-name-part></tp:taxon-name>). This plant community type only occurs on Kaua‘i and is exceedingly limited with some of the finest examples occurring around the forested flats of Kōke‘e State Park above Pa‘aiki, Mahanaloa, and Nu‘ololo. In these forests, <italic><tp:taxon-name><tp:taxon-name-part taxon-name-part-type="genus" reg="Melicope">M.</tp:taxon-name-part> <tp:taxon-name-part taxon-name-part-type="species" reg="stonei">stonei</tp:taxon-name-part></tp:taxon-name></italic> reaches heights of 10–12 m and is associated with a wide diversity of other tall understory trees such as <italic><tp:taxon-name><tp:taxon-name-part taxon-name-part-type="genus" reg="Bobea">Bobea</tp:taxon-name-part> <tp:taxon-name-part taxon-name-part-type="species" reg="brevipes">brevipes</tp:taxon-name-part></tp:taxon-name></italic> A. Gray (<tp:taxon-name><tp:taxon-name-part taxon-name-part-type="family">Rubiaceae</tp:taxon-name-part></tp:taxon-name>), <italic><tp:taxon-name><tp:taxon-name-part taxon-name-part-type="genus" reg="Cryptocarya">Cryptocarya</tp:taxon-name-part> <tp:taxon-name-part taxon-name-part-type="species" reg="mannii">mannii</tp:taxon-name-part></tp:taxon-name></italic> Hillebr. (<tp:taxon-name><tp:taxon-name-part taxon-name-part-type="family">Lauraceae</tp:taxon-name-part></tp:taxon-name>), <italic><tp:taxon-name><tp:taxon-name-part taxon-name-part-type="genus" reg="Dodonaea">Dodonaea</tp:taxon-name-part> <tp:taxon-name-part taxon-name-part-type="species" reg="viscosa">viscosa</tp:taxon-name-part></tp:taxon-name></italic> Jacq. (<tp:taxon-name><tp:taxon-name-part taxon-name-part-type="family">Sapindaceae</tp:taxon-name-part></tp:taxon-name>), <italic><tp:taxon-name><tp:taxon-name-part taxon-name-part-type="genus" reg="Kadua">Kadua</tp:taxon-name-part> <tp:taxon-name-part taxon-name-part-type="species" reg="affinis">affinis</tp:taxon-name-part></tp:taxon-name></italic> DC. (<tp:taxon-name><tp:taxon-name-part taxon-name-part-type="family">Rubiaceae</tp:taxon-name-part></tp:taxon-name>), <italic><tp:taxon-name><tp:taxon-name-part taxon-name-part-type="genus" reg="Melicope">Melicope</tp:taxon-name-part> <tp:taxon-name-part taxon-name-part-type="species" reg="barbigera">barbigera</tp:taxon-name-part></tp:taxon-name></italic> A. Gray, <italic><tp:taxon-name><tp:taxon-name-part taxon-name-part-type="genus" reg="Myrsine">Myrsine</tp:taxon-name-part> <tp:taxon-name-part taxon-name-part-type="species" reg="lanaiensis">lanaiensis</tp:taxon-name-part></tp:taxon-name></italic> Hillebr. (<tp:taxon-name><tp:taxon-name-part taxon-name-part-type="family">Primulaceae</tp:taxon-name-part></tp:taxon-name>), <italic><tp:taxon-name><tp:taxon-name-part taxon-name-part-type="genus" reg="Nestegis">Nestegis</tp:taxon-name-part> <tp:taxon-name-part taxon-name-part-type="species" reg="sandwicensis">sandwicensis</tp:taxon-name-part></tp:taxon-name></italic> (A. Gray) O. Deg., I. Deg. &amp; L.A.S. Johnson (<tp:taxon-name><tp:taxon-name-part taxon-name-part-type="family">Oleaceae</tp:taxon-name-part></tp:taxon-name>), <italic><tp:taxon-name><tp:taxon-name-part taxon-name-part-type="genus" reg="Planchonella">Planchonella</tp:taxon-name-part> <tp:taxon-name-part taxon-name-part-type="species" reg="sandwicensis">sandwicensis</tp:taxon-name-part></tp:taxon-name></italic> (A. Gray) Pierre (<tp:taxon-name><tp:taxon-name-part taxon-name-part-type="family">Sapotaceae</tp:taxon-name-part></tp:taxon-name>), <italic><tp:taxon-name><tp:taxon-name-part taxon-name-part-type="genus" reg="Polyscias">Polyscias</tp:taxon-name-part> <tp:taxon-name-part taxon-name-part-type="species" reg="kavaiensis">kavaiensis</tp:taxon-name-part></tp:taxon-name></italic> (H. Mann) Lowry &amp; G.M. Plunkett and <italic><tp:taxon-name><tp:taxon-name-part taxon-name-part-type="genus" reg="Polyscias">P.</tp:taxon-name-part> <tp:taxon-name-part taxon-name-part-type="species" reg="waimeae">waimeae</tp:taxon-name-part></tp:taxon-name></italic> (Wawra) Lowry &amp; G.M. Plunkett (<tp:taxon-name><tp:taxon-name-part taxon-name-part-type="family">Araliaceae</tp:taxon-name-part></tp:taxon-name>), <italic><tp:taxon-name><tp:taxon-name-part taxon-name-part-type="genus" reg="Psychotria">Psychotria</tp:taxon-name-part> <tp:taxon-name-part taxon-name-part-type="species" reg="mariniana">mariniana</tp:taxon-name-part></tp:taxon-name></italic> (Cham. &amp; Schltdl.) Fosberg (<tp:taxon-name><tp:taxon-name-part taxon-name-part-type="family">Rubiaceae</tp:taxon-name-part></tp:taxon-name>), <italic><tp:taxon-name><tp:taxon-name-part taxon-name-part-type="genus" reg="Santalum">Santalum</tp:taxon-name-part> <tp:taxon-name-part taxon-name-part-type="species" reg="pyrularium">pyrularium</tp:taxon-name-part></tp:taxon-name></italic> Hook. &amp; Arn. (<tp:taxon-name><tp:taxon-name-part taxon-name-part-type="family">Santalaceae</tp:taxon-name-part></tp:taxon-name>), <italic><tp:taxon-name><tp:taxon-name-part taxon-name-part-type="genus" reg="Syzygium">Syzygium</tp:taxon-name-part> <tp:taxon-name-part taxon-name-part-type="species" reg="sandwicensis">sandwicensis</tp:taxon-name-part></tp:taxon-name></italic> (A. Gray) Nied. (<tp:taxon-name><tp:taxon-name-part taxon-name-part-type="family">Myrtaceae</tp:taxon-name-part></tp:taxon-name>), <italic><tp:taxon-name><tp:taxon-name-part taxon-name-part-type="genus" reg="Xylosma">Xylosma</tp:taxon-name-part> <tp:taxon-name-part taxon-name-part-type="species" reg="hawaiiense">hawaiiense</tp:taxon-name-part></tp:taxon-name></italic> Seem. (<tp:taxon-name><tp:taxon-name-part taxon-name-part-type="family">Salicaceae</tp:taxon-name-part></tp:taxon-name>), and <italic><tp:taxon-name><tp:taxon-name-part taxon-name-part-type="genus" reg="Zanthoxylum">Zanthoxylum</tp:taxon-name-part> <tp:taxon-name-part taxon-name-part-type="species" reg="dipetalum">dipetalum</tp:taxon-name-part></tp:taxon-name></italic> H. Mann (<tp:taxon-name><tp:taxon-name-part taxon-name-part-type="family">Rutaceae</tp:taxon-name-part></tp:taxon-name>).</p><p>Interspersed below this community’s canopy are rich assemblages of medium statured trees that include <tp:taxon-name><tp:taxon-name-part taxon-name-part-type="genus" reg="Antidesma">Antidesma</tp:taxon-name-part> <tp:taxon-name-part taxon-name-part-type="species" reg="platyphylla">platyphylla</tp:taxon-name-part></tp:taxon-name> H. Mann var. <tp:taxon-name><tp:taxon-name-part taxon-name-part-type="variety" reg="hillebrandii">hillebrandii</tp:taxon-name-part></tp:taxon-name> Pax &amp; Hoffm. (<tp:taxon-name><tp:taxon-name-part taxon-name-part-type="family">Phyllanthaceae</tp:taxon-name-part></tp:taxon-name>), <italic><tp:taxon-name><tp:taxon-name-part taxon-name-part-type="genus" reg="Chrysodracon">Chrysodracon</tp:taxon-name-part> <tp:taxon-name-part taxon-name-part-type="species" reg="aurea">aurea</tp:taxon-name-part></tp:taxon-name></italic> (H. Mann) P.-L. Lu &amp; Morden (<tp:taxon-name><tp:taxon-name-part taxon-name-part-type="family">Asparagaceae</tp:taxon-name-part></tp:taxon-name>), <italic><tp:taxon-name><tp:taxon-name-part taxon-name-part-type="genus" reg="Claoxylon">Claoxylon</tp:taxon-name-part> <tp:taxon-name-part taxon-name-part-type="species" reg="sandwicense">sandwicense</tp:taxon-name-part></tp:taxon-name></italic> Müll. Arg. (<tp:taxon-name><tp:taxon-name-part taxon-name-part-type="family">Euphorbiaceae</tp:taxon-name-part></tp:taxon-name>), <italic><tp:taxon-name><tp:taxon-name-part taxon-name-part-type="genus" reg="Coprosma">Coprosma</tp:taxon-name-part> <tp:taxon-name-part taxon-name-part-type="species" reg="foliosa">foliosa</tp:taxon-name-part></tp:taxon-name></italic> A. Gray and <italic><tp:taxon-name><tp:taxon-name-part taxon-name-part-type="genus" reg="Coprosma">C.</tp:taxon-name-part> <tp:taxon-name-part taxon-name-part-type="species" reg="waimeae">waimeae</tp:taxon-name-part></tp:taxon-name></italic> Wawra (<tp:taxon-name><tp:taxon-name-part taxon-name-part-type="family">Rubiaceae</tp:taxon-name-part></tp:taxon-name>), <italic><tp:taxon-name><tp:taxon-name-part taxon-name-part-type="genus" reg="Cyanea">Cyanea</tp:taxon-name-part> <tp:taxon-name-part taxon-name-part-type="species" reg="leptostegia">leptostegia</tp:taxon-name-part></tp:taxon-name></italic> A. Gray (<tp:taxon-name><tp:taxon-name-part taxon-name-part-type="family">Campanulaceae</tp:taxon-name-part></tp:taxon-name>), <italic><tp:taxon-name><tp:taxon-name-part taxon-name-part-type="genus" reg="Elaeocarpus">Elaeocarpus</tp:taxon-name-part> <tp:taxon-name-part taxon-name-part-type="species" reg="bifidus">bifidus</tp:taxon-name-part></tp:taxon-name></italic> Hook. &amp; Arn. (<tp:taxon-name><tp:taxon-name-part taxon-name-part-type="family">Elaeocarpaceae</tp:taxon-name-part></tp:taxon-name>), <italic><tp:taxon-name><tp:taxon-name-part taxon-name-part-type="genus" reg="Labordia">Labordia</tp:taxon-name-part> <tp:taxon-name-part taxon-name-part-type="species" reg="helleri">helleri</tp:taxon-name-part></tp:taxon-name></italic> Sherff (<tp:taxon-name><tp:taxon-name-part taxon-name-part-type="family">Loganiaceae</tp:taxon-name-part></tp:taxon-name>), <italic><tp:taxon-name><tp:taxon-name-part taxon-name-part-type="genus" reg="Myrsine">Myrsine</tp:taxon-name-part> <tp:taxon-name-part taxon-name-part-type="species" reg="alyxifolia">alyxifolia</tp:taxon-name-part></tp:taxon-name></italic> Hosaka, <italic><tp:taxon-name><tp:taxon-name-part taxon-name-part-type="genus" reg="Pittosporum">Pittosporum</tp:taxon-name-part> <tp:taxon-name-part taxon-name-part-type="species" reg="kauaiense">kauaiense</tp:taxon-name-part></tp:taxon-name></italic> Hillebr. (<tp:taxon-name><tp:taxon-name-part taxon-name-part-type="family">Pittosporaceae</tp:taxon-name-part></tp:taxon-name>), <italic><tp:taxon-name><tp:taxon-name-part taxon-name-part-type="genus" reg="Platydesma">Platydesma</tp:taxon-name-part> <tp:taxon-name-part taxon-name-part-type="species" reg="rostrata">rostrata</tp:taxon-name-part></tp:taxon-name></italic> Hillebr. and <italic><tp:taxon-name><tp:taxon-name-part taxon-name-part-type="genus" reg="Platydesma">P.</tp:taxon-name-part> <tp:taxon-name-part taxon-name-part-type="species" reg="spathulata">spathulata</tp:taxon-name-part></tp:taxon-name></italic> (<tp:taxon-name><tp:taxon-name-part taxon-name-part-type="family">Rutaceae</tp:taxon-name-part></tp:taxon-name>), <italic><tp:taxon-name><tp:taxon-name-part taxon-name-part-type="genus" reg="Psychotria">Psychotria</tp:taxon-name-part> <tp:taxon-name-part taxon-name-part-type="species" reg="greenwelliae">greenwelliae</tp:taxon-name-part></tp:taxon-name></italic> Fosberg, <italic><tp:taxon-name><tp:taxon-name-part taxon-name-part-type="genus" reg="Psydrax">Psydrax</tp:taxon-name-part> <tp:taxon-name-part taxon-name-part-type="species" reg="odorata">odorata</tp:taxon-name-part></tp:taxon-name></italic> (G. Forst.) A.C. Sm. &amp; S.P. Darwin (both <tp:taxon-name><tp:taxon-name-part taxon-name-part-type="family">Rubiaceae</tp:taxon-name-part></tp:taxon-name>), <italic><tp:taxon-name><tp:taxon-name-part taxon-name-part-type="genus" reg="Sophora">Sophora</tp:taxon-name-part> <tp:taxon-name-part taxon-name-part-type="species" reg="chrysophylla">chrysophylla</tp:taxon-name-part></tp:taxon-name></italic> (Salisb.) Seem. (<tp:taxon-name><tp:taxon-name-part taxon-name-part-type="family">Fabaceae</tp:taxon-name-part></tp:taxon-name>), <italic><tp:taxon-name><tp:taxon-name-part taxon-name-part-type="genus" reg="Streblus">Streblus</tp:taxon-name-part> <tp:taxon-name-part taxon-name-part-type="species" reg="pendulinus">pendulinus</tp:taxon-name-part></tp:taxon-name></italic> (Endl.) F. Muell. (<tp:taxon-name><tp:taxon-name-part taxon-name-part-type="family">Moraceae</tp:taxon-name-part></tp:taxon-name>), and <italic><tp:taxon-name><tp:taxon-name-part taxon-name-part-type="genus" reg="Wikstroemia">Wikstroemia</tp:taxon-name-part> <tp:taxon-name-part taxon-name-part-type="species" reg="furcata">furcata</tp:taxon-name-part></tp:taxon-name></italic> (Hillebr.) Rock (<tp:taxon-name><tp:taxon-name-part taxon-name-part-type="family">Thymelaeaceae</tp:taxon-name-part></tp:taxon-name>).</p><p>Common shrubs and smaller tree components are <italic><tp:taxon-name><tp:taxon-name-part taxon-name-part-type="genus" reg="Leptecophylla">Leptecophylla</tp:taxon-name-part> <tp:taxon-name-part taxon-name-part-type="species" reg="tameiameiae">tameiameiae</tp:taxon-name-part></tp:taxon-name></italic> (Cham. &amp; Schlecht.) C.M. Weiller (<tp:taxon-name><tp:taxon-name-part taxon-name-part-type="family">Epacridaceae</tp:taxon-name-part></tp:taxon-name>), <italic><tp:taxon-name><tp:taxon-name-part taxon-name-part-type="genus" reg="Lysimachia">Lysimachia</tp:taxon-name-part> <tp:taxon-name-part taxon-name-part-type="species" reg="kalalauensis">kalalauensis</tp:taxon-name-part></tp:taxon-name></italic> Skottsb. (<tp:taxon-name><tp:taxon-name-part taxon-name-part-type="family">Primulaceae</tp:taxon-name-part></tp:taxon-name>), <italic><tp:taxon-name><tp:taxon-name-part taxon-name-part-type="genus" reg="Melicope">Melicope</tp:taxon-name-part> <tp:taxon-name-part taxon-name-part-type="species" reg="anisata">anisata</tp:taxon-name-part></tp:taxon-name></italic> (H. Mann) T.G. Hartley &amp; B.C. Stone, <italic><tp:taxon-name><tp:taxon-name-part taxon-name-part-type="genus" reg="Melicope">M.</tp:taxon-name-part> <tp:taxon-name-part taxon-name-part-type="species" reg="feddei">feddei</tp:taxon-name-part></tp:taxon-name></italic> (H. Lév.) T.G. Hartley &amp; B.C. Stone, <italic><tp:taxon-name><tp:taxon-name-part taxon-name-part-type="genus" reg="Melicope">M.</tp:taxon-name-part> <tp:taxon-name-part taxon-name-part-type="species" reg="ovata">ovata</tp:taxon-name-part></tp:taxon-name></italic> (H. St. John &amp; E.P. Hume) T.G. Hartley &amp; B.C. Stone, and <italic><tp:taxon-name><tp:taxon-name-part taxon-name-part-type="genus" reg="Melicope">M.</tp:taxon-name-part> <tp:taxon-name-part taxon-name-part-type="species" reg="peduncularis">peduncularis</tp:taxon-name-part></tp:taxon-name></italic> (H. Lév.) T.G. Hartley &amp; B.C. Stone.</p><p>Associated sedges (<tp:taxon-name><tp:taxon-name-part taxon-name-part-type="family">Cyperaceae</tp:taxon-name-part></tp:taxon-name>) include <italic><tp:taxon-name><tp:taxon-name-part taxon-name-part-type="genus" reg="Carex">Carex</tp:taxon-name-part> <tp:taxon-name-part taxon-name-part-type="species" reg="meyenii">meyenii</tp:taxon-name-part></tp:taxon-name></italic> Nees, <italic><tp:taxon-name><tp:taxon-name-part taxon-name-part-type="genus" reg="Carex">C.</tp:taxon-name-part> <tp:taxon-name-part taxon-name-part-type="species" reg="wahuensis">wahuensis</tp:taxon-name-part></tp:taxon-name></italic> C.A. Mey., and <italic><tp:taxon-name><tp:taxon-name-part taxon-name-part-type="genus" reg="Gahnia">Gahnia</tp:taxon-name-part> <tp:taxon-name-part taxon-name-part-type="species" reg="beecheyi">beecheyi</tp:taxon-name-part></tp:taxon-name></italic> H. Mann, grasses (<tp:taxon-name><tp:taxon-name-part taxon-name-part-type="family">Poaceae</tp:taxon-name-part></tp:taxon-name>) are <italic><tp:taxon-name><tp:taxon-name-part taxon-name-part-type="genus" reg="Eragrostis">Eragrostis</tp:taxon-name-part> <tp:taxon-name-part taxon-name-part-type="species" reg="grandis">grandis</tp:taxon-name-part></tp:taxon-name></italic> Hillebr., <italic><tp:taxon-name><tp:taxon-name-part taxon-name-part-type="genus" reg="Eragrostis">E.</tp:taxon-name-part> <tp:taxon-name-part taxon-name-part-type="species" reg="variabilis">variabilis</tp:taxon-name-part></tp:taxon-name></italic> (Gaudich.) Steud., and <italic><tp:taxon-name><tp:taxon-name-part taxon-name-part-type="genus" reg="Panicum">Panicum</tp:taxon-name-part> <tp:taxon-name-part taxon-name-part-type="species" reg="nephelophilum">nephelophilum</tp:taxon-name-part></tp:taxon-name></italic> Gaudich., and additional associated vegetation includes the herbaceous <italic><tp:taxon-name><tp:taxon-name-part taxon-name-part-type="genus" reg="Dianella">Dianella</tp:taxon-name-part> <tp:taxon-name-part taxon-name-part-type="species" reg="sandwicensis">sandwicensis</tp:taxon-name-part></tp:taxon-name></italic> Hook. &amp; Arn. (<tp:taxon-name><tp:taxon-name-part taxon-name-part-type="family">Xanthorrhoeaceae</tp:taxon-name-part></tp:taxon-name>), and vines of <italic><tp:taxon-name><tp:taxon-name-part taxon-name-part-type="genus" reg="Alyxia">Alyxia</tp:taxon-name-part> <tp:taxon-name-part taxon-name-part-type="species" reg="stellata">stellata</tp:taxon-name-part></tp:taxon-name></italic> (J.R. &amp; G. Forst.) Roem. &amp; Schult. (<tp:taxon-name><tp:taxon-name-part taxon-name-part-type="family">Apocynaceae</tp:taxon-name-part></tp:taxon-name>), and <italic><tp:taxon-name><tp:taxon-name-part taxon-name-part-type="genus" reg="Smilax">Smilax</tp:taxon-name-part> <tp:taxon-name-part taxon-name-part-type="species" reg="melastomifolia">melastomifolia</tp:taxon-name-part></tp:taxon-name></italic> Sm. (<tp:taxon-name><tp:taxon-name-part taxon-name-part-type="family">Smilacaceae</tp:taxon-name-part></tp:taxon-name>).</p><p>Common to occasional pteridophytes of this habitat are <italic><tp:taxon-name><tp:taxon-name-part taxon-name-part-type="genus" reg="Asplenium">Asplenium</tp:taxon-name-part> <tp:taxon-name-part taxon-name-part-type="species" reg="normale">normale</tp:taxon-name-part></tp:taxon-name></italic> D. Don (<tp:taxon-name><tp:taxon-name-part taxon-name-part-type="family">Aspleniaceae</tp:taxon-name-part></tp:taxon-name>) <italic><tp:taxon-name><tp:taxon-name-part taxon-name-part-type="genus" reg="Adenophorus">Adenophorus</tp:taxon-name-part> <tp:taxon-name-part taxon-name-part-type="species" reg="tamariscinus">tamariscinus</tp:taxon-name-part></tp:taxon-name></italic> (Kaulf.) Hook. &amp; Grev. and <italic><tp:taxon-name><tp:taxon-name-part taxon-name-part-type="genus" reg="Adenophorus">A.</tp:taxon-name-part> <tp:taxon-name-part taxon-name-part-type="species" reg="tripinnatifidus">tripinnatifidus</tp:taxon-name-part></tp:taxon-name></italic> Gaudich. (<tp:taxon-name><tp:taxon-name-part taxon-name-part-type="family">Polypodiaceae</tp:taxon-name-part></tp:taxon-name>), <italic><tp:taxon-name><tp:taxon-name-part taxon-name-part-type="genus" reg="Cibotium">Cibotium</tp:taxon-name-part> <tp:taxon-name-part taxon-name-part-type="species" reg="nealiae">nealiae</tp:taxon-name-part></tp:taxon-name></italic> O. Deg. (<tp:taxon-name><tp:taxon-name-part taxon-name-part-type="family">Cibotiaceae</tp:taxon-name-part></tp:taxon-name>), <italic><tp:taxon-name><tp:taxon-name-part taxon-name-part-type="genus" reg="Coniogramme">Coniogramme</tp:taxon-name-part> <tp:taxon-name-part taxon-name-part-type="species" reg="pilosa">pilosa</tp:taxon-name-part></tp:taxon-name></italic> (Brack.) Hieron. (<tp:taxon-name><tp:taxon-name-part taxon-name-part-type="family">Pteridaceae</tp:taxon-name-part></tp:taxon-name>), <italic><tp:taxon-name><tp:taxon-name-part taxon-name-part-type="genus" reg="Diplazium">Diplazium</tp:taxon-name-part> <tp:taxon-name-part taxon-name-part-type="species" reg="sandwicensis">sandwicensis</tp:taxon-name-part></tp:taxon-name></italic> (A. DC.) Fosberg (<tp:taxon-name><tp:taxon-name-part taxon-name-part-type="family">Athyriaceae</tp:taxon-name-part></tp:taxon-name>), <italic><tp:taxon-name><tp:taxon-name-part taxon-name-part-type="genus" reg="Doodia">Doodia</tp:taxon-name-part> <tp:taxon-name-part taxon-name-part-type="species" reg="kunthiana">kunthiana</tp:taxon-name-part></tp:taxon-name></italic> Gaudich. (<tp:taxon-name><tp:taxon-name-part taxon-name-part-type="family">Blechnaceae</tp:taxon-name-part></tp:taxon-name>), <italic><tp:taxon-name><tp:taxon-name-part taxon-name-part-type="genus" reg="Dryopteris">Dryopteris</tp:taxon-name-part> <tp:taxon-name-part taxon-name-part-type="species" reg="glabra">glabra</tp:taxon-name-part></tp:taxon-name></italic> (Brack.) Kuntze, and <italic><tp:taxon-name><tp:taxon-name-part taxon-name-part-type="genus" reg="Dryopteris">D.</tp:taxon-name-part> <tp:taxon-name-part taxon-name-part-type="species" reg="unidentata">unidentata</tp:taxon-name-part></tp:taxon-name></italic> (Hook. &amp; Arn.) C. Chr. (<tp:taxon-name><tp:taxon-name-part taxon-name-part-type="family">Dryopteridaceae</tp:taxon-name-part></tp:taxon-name>), <italic><tp:taxon-name><tp:taxon-name-part taxon-name-part-type="genus" reg="Elaphoglossum">Elaphoglossum</tp:taxon-name-part> <tp:taxon-name-part taxon-name-part-type="species" reg="paleaceum">paleaceum</tp:taxon-name-part></tp:taxon-name></italic> (Hook. &amp; Grev.) Sledge (<tp:taxon-name><tp:taxon-name-part taxon-name-part-type="family">Dryopteridaceae</tp:taxon-name-part></tp:taxon-name>), <italic><tp:taxon-name><tp:taxon-name-part taxon-name-part-type="genus" reg="Microlepia">Microlepia</tp:taxon-name-part> <tp:taxon-name-part taxon-name-part-type="species" reg="strigosa">strigosa</tp:taxon-name-part></tp:taxon-name></italic> (Thunb.) C. Presl (<tp:taxon-name><tp:taxon-name-part taxon-name-part-type="family">Dennstaedtiaceae</tp:taxon-name-part></tp:taxon-name>), and <italic><tp:taxon-name><tp:taxon-name-part taxon-name-part-type="genus" reg="Odontosoria">Odontosoria</tp:taxon-name-part> <tp:taxon-name-part taxon-name-part-type="species" reg="chinensis">chinensis</tp:taxon-name-part></tp:taxon-name></italic> (L.) J. Sm. (<tp:taxon-name><tp:taxon-name-part taxon-name-part-type="family">Lindsaeaceae</tp:taxon-name-part></tp:taxon-name>).</p><p>Threats to <italic><tp:taxon-name><tp:taxon-name-part taxon-name-part-type="genus" reg="Melicope">Melicope</tp:taxon-name-part> <tp:taxon-name-part taxon-name-part-type="species" reg="stonei">stonei</tp:taxon-name-part></tp:taxon-name></italic> include habitat degradation by introduced pigs (<italic><tp:taxon-name><tp:taxon-name-part taxon-name-part-type="genus" reg="Sus">Sus</tp:taxon-name-part> <tp:taxon-name-part taxon-name-part-type="species" reg="scrofa">scrofa</tp:taxon-name-part></tp:taxon-name></italic> L.) and mule deer (<italic><tp:taxon-name><tp:taxon-name-part taxon-name-part-type="genus" reg="Odocoileus">Odocoileus</tp:taxon-name-part> <tp:taxon-name-part taxon-name-part-type="species" reg="hemionus">hemionus</tp:taxon-name-part></tp:taxon-name></italic> Rafinesque), predation of seeds by rats (<italic><tp:taxon-name><tp:taxon-name-part taxon-name-part-type="genus" reg="Rattus">Rattus</tp:taxon-name-part> <tp:taxon-name-part taxon-name-part-type="species" reg="rattus">rattus</tp:taxon-name-part></tp:taxon-name></italic> L. and <italic><tp:taxon-name><tp:taxon-name-part taxon-name-part-type="genus" reg="Rattus">R.</tp:taxon-name-part> <tp:taxon-name-part taxon-name-part-type="species" reg="exulans">exulans</tp:taxon-name-part></tp:taxon-name></italic> Peale), environmental events such as hurricanes, fire (mostly by humans), and competition with invasive non-native plant species, including <italic><tp:taxon-name><tp:taxon-name-part taxon-name-part-type="genus" reg="Adiantum">Adiantum</tp:taxon-name-part> <tp:taxon-name-part taxon-name-part-type="species" reg="hispidulum">hispidulum</tp:taxon-name-part></tp:taxon-name></italic> Sw. (<tp:taxon-name><tp:taxon-name-part taxon-name-part-type="family">Pteridaceae</tp:taxon-name-part></tp:taxon-name>), <italic><tp:taxon-name><tp:taxon-name-part taxon-name-part-type="genus" reg="Blechnum">Blechnum</tp:taxon-name-part> <tp:taxon-name-part taxon-name-part-type="species" reg="appendiculatum">appendiculatum</tp:taxon-name-part></tp:taxon-name></italic> Willd. (<tp:taxon-name><tp:taxon-name-part taxon-name-part-type="family">Blechnaceae</tp:taxon-name-part></tp:taxon-name>), <italic><tp:taxon-name><tp:taxon-name-part taxon-name-part-type="genus" reg="Corynocarpus">Corynocarpus</tp:taxon-name-part> <tp:taxon-name-part taxon-name-part-type="species" reg="laevigatus">laevigatus</tp:taxon-name-part></tp:taxon-name></italic> J.R. Forst. &amp; G. Forst. (<tp:taxon-name><tp:taxon-name-part taxon-name-part-type="family">Corynocarpaceae</tp:taxon-name-part></tp:taxon-name>), <italic><tp:taxon-name><tp:taxon-name-part taxon-name-part-type="genus" reg="Erigeron">Erigeron</tp:taxon-name-part> <tp:taxon-name-part taxon-name-part-type="species" reg="karvinskianus">karvinskianus</tp:taxon-name-part></tp:taxon-name></italic> DC. (<tp:taxon-name><tp:taxon-name-part taxon-name-part-type="family">Asteraceae</tp:taxon-name-part></tp:taxon-name>), <italic><tp:taxon-name><tp:taxon-name-part taxon-name-part-type="genus" reg="Grevillea">Grevillea</tp:taxon-name-part> <tp:taxon-name-part taxon-name-part-type="species" reg="robusta">robusta</tp:taxon-name-part></tp:taxon-name></italic> A. Cunn. ex R. Br. (<tp:taxon-name><tp:taxon-name-part taxon-name-part-type="family">Proteaceae</tp:taxon-name-part></tp:taxon-name>), <italic><tp:taxon-name><tp:taxon-name-part taxon-name-part-type="genus" reg="Hedychium">Hedychium</tp:taxon-name-part> <tp:taxon-name-part taxon-name-part-type="species" reg="gardnerianum">gardnerianum</tp:taxon-name-part></tp:taxon-name></italic> Ker Gawl. (<tp:taxon-name><tp:taxon-name-part taxon-name-part-type="family">Zingiberaceae</tp:taxon-name-part></tp:taxon-name>), <italic><tp:taxon-name><tp:taxon-name-part taxon-name-part-type="genus" reg="Kalanchoe">Kalanchoe</tp:taxon-name-part> <tp:taxon-name-part taxon-name-part-type="species" reg="pinnata">pinnata</tp:taxon-name-part></tp:taxon-name></italic> (Lam.) Pres. (<tp:taxon-name><tp:taxon-name-part taxon-name-part-type="family">Crassulaceae</tp:taxon-name-part></tp:taxon-name>), <italic><tp:taxon-name><tp:taxon-name-part taxon-name-part-type="genus" reg="Lantana">Lantana</tp:taxon-name-part> <tp:taxon-name-part taxon-name-part-type="species" reg="camara">camara</tp:taxon-name-part></tp:taxon-name></italic> L. (<tp:taxon-name><tp:taxon-name-part taxon-name-part-type="family">Verbenaceae</tp:taxon-name-part></tp:taxon-name>), <italic><tp:taxon-name><tp:taxon-name-part taxon-name-part-type="genus" reg="Lophospermum">Lophospermum</tp:taxon-name-part> <tp:taxon-name-part taxon-name-part-type="species" reg="confertus">confertus</tp:taxon-name-part></tp:taxon-name></italic> (R. Br.) P.G. Wilson &amp; J.T. Waterhouse (<tp:taxon-name><tp:taxon-name-part taxon-name-part-type="family">Myrtaceae</tp:taxon-name-part></tp:taxon-name>), <italic><tp:taxon-name><tp:taxon-name-part taxon-name-part-type="genus" reg="Morella">Morella</tp:taxon-name-part> <tp:taxon-name-part taxon-name-part-type="species" reg="faya">faya</tp:taxon-name-part></tp:taxon-name></italic> (Ait.) Wilbur (<tp:taxon-name><tp:taxon-name-part taxon-name-part-type="family">Myricaceae</tp:taxon-name-part></tp:taxon-name>), <italic><tp:taxon-name><tp:taxon-name-part taxon-name-part-type="genus" reg="Psidium">Psidium</tp:taxon-name-part> <tp:taxon-name-part taxon-name-part-type="species" reg="cattleianum">cattleianum</tp:taxon-name-part></tp:taxon-name></italic> Sabine (<tp:taxon-name><tp:taxon-name-part taxon-name-part-type="family">Myrtaceae</tp:taxon-name-part></tp:taxon-name>), <italic><tp:taxon-name><tp:taxon-name-part taxon-name-part-type="genus" reg="Rubus">Rubus</tp:taxon-name-part> <tp:taxon-name-part taxon-name-part-type="species" reg="argutus">argutus</tp:taxon-name-part></tp:taxon-name></italic> Link and <italic><tp:taxon-name><tp:taxon-name-part taxon-name-part-type="genus" reg="Rubus">R.</tp:taxon-name-part> <tp:taxon-name-part taxon-name-part-type="species" reg="rosifolius">rosifolius</tp:taxon-name-part></tp:taxon-name></italic> Sm. (<tp:taxon-name><tp:taxon-name-part taxon-name-part-type="family">Rosaceae</tp:taxon-name-part></tp:taxon-name>), <italic><tp:taxon-name><tp:taxon-name-part taxon-name-part-type="genus" reg="Setaria">Setaria</tp:taxon-name-part> <tp:taxon-name-part taxon-name-part-type="species" reg="parviflora">parviflora</tp:taxon-name-part></tp:taxon-name></italic> (Poir.) Kerguélen (<tp:taxon-name><tp:taxon-name-part taxon-name-part-type="family">Poaceae</tp:taxon-name-part></tp:taxon-name>), and <italic><tp:taxon-name><tp:taxon-name-part taxon-name-part-type="genus" reg="Sphaeropteris">Sphaeropteris</tp:taxon-name-part> <tp:taxon-name-part taxon-name-part-type="species" reg="cooperi">cooperi</tp:taxon-name-part></tp:taxon-name></italic> (Hook. ex F. Muell.) R.M. Tryon (<tp:taxon-name><tp:taxon-name-part taxon-name-part-type="family">Cyatheaceae</tp:taxon-name-part></tp:taxon-name>) all of which possess the ability to spread rapidly and cover effectively large areas (<xref ref-type="bibr" rid="B11">Smith 1985</xref>).</p><p>
            <bold>Conservation status.</bold> <italic><abbrev xmlns:xlink="http://www.w3.org/1999/xlink" content-type="institution" xlink:title="International Union for Conservation of Nature" id="ABBRID0EFQAG" xlink:type="simple">IUCN</abbrev> Red List Category.</italic> When evaluated using the World Conservation Union (<abbrev xmlns:xlink="http://www.w3.org/1999/xlink" content-type="institution" xlink:title="International Union for Conservation of Nature" id="ABBRID0ELQAG" xlink:type="simple">IUCN</abbrev>) criteria for endangerment (<abbrev xmlns:xlink="http://www.w3.org/1999/xlink" content-type="institution" xlink:title="International Union for Conservation of Nature" id="ABBRID0EQQAG" xlink:type="simple">IUCN</abbrev> 2001), <italic><tp:taxon-name><tp:taxon-name-part taxon-name-part-type="genus" reg="Melicope">Melicope</tp:taxon-name-part> <tp:taxon-name-part taxon-name-part-type="species" reg="stonei">stonei</tp:taxon-name-part></tp:taxon-name></italic> falls into the Critically Endangered (<abbrev xmlns:xlink="http://www.w3.org/1999/xlink" xlink:title="Critically Endangered" id="ABBRID0EARAG" xlink:type="simple">CR</abbrev>) category, which designates this species as facing a very high risk of extinction in the wild. Our formal evaluation can be summarized by the following <abbrev xmlns:xlink="http://www.w3.org/1999/xlink" content-type="institution" xlink:title="International Union for Conservation of Nature" id="ABBRID0EERAG" xlink:type="simple">IUCN</abbrev> hierarchical alphanumeric ranking system of criteria and subcriteria: <abbrev xmlns:xlink="http://www.w3.org/1999/xlink" xlink:title="Critically Endangered" id="ABBRID0EJRAG" xlink:type="simple">CR</abbrev> B1ab(i,ii,iii,iv,v)+2ab(i,ii,iii,iv,v); C2a(i); which reflects a severely limited Extent of Occurrence (<abbrev xmlns:xlink="http://www.w3.org/1999/xlink" xlink:title="Extent of Occurrence" id="ABBRID0ENRAG" xlink:type="simple">EOO</abbrev>) and Area of Occupancy (<abbrev xmlns:xlink="http://www.w3.org/1999/xlink" xlink:title="Area of Occupancy" id="ABBRID0ERRAG" xlink:type="simple">AOO</abbrev>) of less than 1.5 km<sup>2</sup> and a wild population of less than 100 individuals with all facing a continuing decline in their area of extent and quality of habitat (see Distribution, ecology, and threats). Seeds from several individuals of <italic><tp:taxon-name><tp:taxon-name-part taxon-name-part-type="genus" reg="Melicope">M.</tp:taxon-name-part> <tp:taxon-name-part taxon-name-part-type="species" reg="stonei">stonei</tp:taxon-name-part></tp:taxon-name></italic> have been collected and submitted to the NTBG Horticultural Department for cultivation.</p><p>
            <bold>Morphology, related taxa, and phylogenetic placement.</bold> <italic><tp:taxon-name><tp:taxon-name-part taxon-name-part-type="genus" reg="Melicope">Melicope</tp:taxon-name-part> <tp:taxon-name-part taxon-name-part-type="species" reg="stonei">stonei</tp:taxon-name-part></tp:taxon-name></italic> stands apart from all other described Hawaiian <italic><tp:taxon-name><tp:taxon-name-part taxon-name-part-type="genus" reg="Melicope">Melicope</tp:taxon-name-part></tp:taxon-name></italic> species by its combination of being large monoecious trees up to 12 m tall with distinct carpels and short-villous ramiflorous inflorescences. There are three other Hawaiian species that usually have ramiflorous cymes arising on stems below the leaves, namely <italic><tp:taxon-name><tp:taxon-name-part taxon-name-part-type="genus" reg="Melicope">M.</tp:taxon-name-part> <tp:taxon-name-part taxon-name-part-type="species" reg="clusiifolia">clusiifolia</tp:taxon-name-part></tp:taxon-name></italic> (A. Gray) T.G. Hartley &amp; B.C. Stone from Kaua‘i, O‘ahu, Moloka‘i, Lana‘i, Maui, and Hawai‘i, <italic><tp:taxon-name><tp:taxon-name-part taxon-name-part-type="genus" reg="Melicope">M.</tp:taxon-name-part> <tp:taxon-name-part taxon-name-part-type="species" reg="haleakalae">haleakalae</tp:taxon-name-part></tp:taxon-name></italic> (B.C. Stone) T.G. Hartley &amp; B.C. Stone from Maui, and <italic><tp:taxon-name><tp:taxon-name-part taxon-name-part-type="genus" reg="Melicope">M.</tp:taxon-name-part> <tp:taxon-name-part taxon-name-part-type="species" reg="waialealae">waialealae</tp:taxon-name-part></tp:taxon-name></italic> (Wawra) T.G. Hartley &amp; B.C. Stone from Kaua‘i, yet they differ from <italic><tp:taxon-name><tp:taxon-name-part taxon-name-part-type="genus" reg="Melicope">M.</tp:taxon-name-part> <tp:taxon-name-part taxon-name-part-type="species" reg="stonei">stonei</tp:taxon-name-part></tp:taxon-name></italic> in having leaves in whorls of 4–8 with abaxial surface glabrous or with some hairs on midrib or sometimes loosely villous throughout the surface, and having carpels connate at their base or nearly throughout their length in fruit (as compared to <italic><tp:taxon-name><tp:taxon-name-part taxon-name-part-type="genus" reg="Melicope">M.</tp:taxon-name-part> <tp:taxon-name-part taxon-name-part-type="species" reg="stonei">stonei</tp:taxon-name-part></tp:taxon-name></italic> having leaves opposite with abaxial surface densely tomentose and with carpels distinct in fruit). Other Hawaiian species that may occasionally have the cymes arising below the leaves include <italic><tp:taxon-name><tp:taxon-name-part taxon-name-part-type="genus" reg="Melicope">M.</tp:taxon-name-part> <tp:taxon-name-part taxon-name-part-type="species" reg="ovata">ovata</tp:taxon-name-part></tp:taxon-name></italic> from Kaua‘i, <italic><tp:taxon-name><tp:taxon-name-part taxon-name-part-type="genus" reg="Melicope">M.</tp:taxon-name-part> <tp:taxon-name-part taxon-name-part-type="species" reg="pseudoanisata">pseudoanisata</tp:taxon-name-part></tp:taxon-name></italic> (Rock) T.G. Hartley &amp; B.C. Stone, from Maui and Hawai‘i, and <italic><tp:taxon-name><tp:taxon-name-part taxon-name-part-type="genus" reg="Melicope">M.</tp:taxon-name-part> <tp:taxon-name-part taxon-name-part-type="species" reg="quadrangularis">quadrangularis</tp:taxon-name-part></tp:taxon-name></italic> (H. St. John &amp; E.P. Hume) T.G. Hartley &amp; B.C. Stone, also from Kaua‘i. The latter two differ with carpels connate and leaves glabrous or with some hairs on midrib (<xref ref-type="bibr" rid="B15">Wagner et al. 1999</xref>), and the former, <italic><tp:taxon-name><tp:taxon-name-part taxon-name-part-type="genus" reg="Melicope">M.</tp:taxon-name-part> <tp:taxon-name-part taxon-name-part-type="species" reg="ovata">ovata</tp:taxon-name-part></tp:taxon-name></italic>, lacks the <!--PageBreak-->short-villous peduncles, pedicels, sepals, and petals found on <italic><tp:taxon-name><tp:taxon-name-part taxon-name-part-type="genus" reg="Melicope">M.</tp:taxon-name-part> <tp:taxon-name-part taxon-name-part-type="species" reg="stonei">stonei</tp:taxon-name-part></tp:taxon-name></italic>. Morphologically, these species have little else in common with <italic><tp:taxon-name><tp:taxon-name-part taxon-name-part-type="genus" reg="Melicope">M.</tp:taxon-name-part> <tp:taxon-name-part taxon-name-part-type="species" reg="stonei">stonei</tp:taxon-name-part></tp:taxon-name></italic>.</p><p>In habit <italic><tp:taxon-name><tp:taxon-name-part taxon-name-part-type="genus" reg="Melicope">Melicope</tp:taxon-name-part> <tp:taxon-name-part taxon-name-part-type="species" reg="stonei">stonei</tp:taxon-name-part></tp:taxon-name></italic> appears most similar to trees of <italic><tp:taxon-name><tp:taxon-name-part taxon-name-part-type="genus" reg="Melicope">M.</tp:taxon-name-part> <tp:taxon-name-part taxon-name-part-type="species" reg="barbigera">barbigera</tp:taxon-name-part></tp:taxon-name></italic> from Kaua‘i and <italic><tp:taxon-name><tp:taxon-name-part taxon-name-part-type="genus" reg="Melicope">M.</tp:taxon-name-part> <tp:taxon-name-part taxon-name-part-type="species" reg="knudsenii">knudsenii</tp:taxon-name-part></tp:taxon-name></italic> (Hillebr.) T.G. Hartley &amp; B.C. Stone from Kaua‘i and Maui, both of which can reach heights of 12 m. <italic><tp:taxon-name><tp:taxon-name-part taxon-name-part-type="genus" reg="Melicope">Melicope</tp:taxon-name-part> <tp:taxon-name-part taxon-name-part-type="species" reg="barbigera">barbigera</tp:taxon-name-part></tp:taxon-name></italic> differs from <italic><tp:taxon-name><tp:taxon-name-part taxon-name-part-type="genus" reg="Melicope">M.</tp:taxon-name-part> <tp:taxon-name-part taxon-name-part-type="species" reg="stonei">stonei</tp:taxon-name-part></tp:taxon-name></italic> in having new growth grayish appressed puberulent; slightly folded leaves with waxy scurf and commonly having abaxial leaf surface densely long-villous along each side of midrib (Fig. <xref ref-type="fig" rid="F2">2G</xref>); cymes axillary, not ramiflorous; peduncles 20–25 mm long; nectary disk and ovary puberulent (as compared to <italic><tp:taxon-name><tp:taxon-name-part taxon-name-part-type="genus" reg="Melicope">M.</tp:taxon-name-part> <tp:taxon-name-part taxon-name-part-type="species" reg="stonei">stonei</tp:taxon-name-part></tp:taxon-name></italic> with new growth tomentose, yellow-tan; leaves neither folded nor having a waxy scurf, rarely with abaxial surface densely long-villous along each side of midrib (Fig. <xref ref-type="fig" rid="F2">2E–F</xref>); cymes axillary and ramiflorous; peduncles 1–5(–10) mm long; with nectary disk and ovary glabrous). <italic><tp:taxon-name><tp:taxon-name-part taxon-name-part-type="genus" reg="Melicope">Melicope</tp:taxon-name-part> <tp:taxon-name-part taxon-name-part-type="species" reg="knudsenii">knudsenii</tp:taxon-name-part></tp:taxon-name></italic> differs in having leaf bases weakly cordate; flowers perfect or unisexual, (3–)20–200; cymes axillary, not ramiflorous; and peduncles (10–)30–60 mm long; (as compared to <italic><tp:taxon-name><tp:taxon-name-part taxon-name-part-type="genus" reg="Melicope">M.</tp:taxon-name-part> <tp:taxon-name-part taxon-name-part-type="species" reg="stonei">stonei</tp:taxon-name-part></tp:taxon-name></italic> with leaf bases rounded; flowers male or female, plants monoecious, 3–5(–7); cymes axillary and ramiflorous; and peduncles 1–5(–10) mm long) (<xref ref-type="bibr" rid="B15">Wagner et al. 1999</xref>).</p><fig id="F2" position="float" orientation="portrait"><label>Figure 2.</label><caption><p>
                <italic><tp:taxon-name><tp:taxon-name-part taxon-name-part-type="genus" reg="Melicope">Melicope</tp:taxon-name-part> <tp:taxon-name-part taxon-name-part-type="species" reg="stonei">stonei</tp:taxon-name-part></tp:taxon-name></italic> K.R. Wood, Appelhans &amp; W.L. Wagner. <bold>A</bold> Male flower, lateral view with sepals and petals cut away to show antisepalous and antipetalous stamens <bold>B</bold> Male flower, top view <bold>C</bold> Female flower, lateral view with sepals and petals cut away to show staminodes and pistil <bold>D</bold> Female flower, top view <bold>E–F</bold> abaxial leaf surface along midvein of <italic><tp:taxon-name><tp:taxon-name-part taxon-name-part-type="genus" reg="Melicope">M.</tp:taxon-name-part> <tp:taxon-name-part taxon-name-part-type="species" reg="stonei">stonei</tp:taxon-name-part></tp:taxon-name></italic> showing variability of leaf vestiture <bold>G</bold> <italic><tp:taxon-name><tp:taxon-name-part taxon-name-part-type="genus" reg="Melicope">Melicope</tp:taxon-name-part> <tp:taxon-name-part taxon-name-part-type="species" reg="barbigera">barbigera</tp:taxon-name-part></tp:taxon-name></italic> A. Gray abaxial leaf surface along midvein <bold>A–D</bold> from <italic>Wood 15101</italic> (PTBG) <bold>E</bold> from <italic>Wagner &amp; Wood 6891</italic> (US) <bold>F</bold> from <italic>Wood 8432</italic> (US) <bold>G</bold> from <italic>Wagner &amp; Wood 6896</italic> (US) (Illustration by Alice Tangerini).</p></caption><graphic xmlns:xlink="http://www.w3.org/1999/xlink" xlink:href="phytokeys-83-119-g002.jpg" position="float" orientation="portrait" xlink:type="simple" id="oo_148219.jpg"/></fig><p>Four specimens of <italic><tp:taxon-name><tp:taxon-name-part taxon-name-part-type="genus" reg="Melicope">Melicope</tp:taxon-name-part> <tp:taxon-name-part taxon-name-part-type="species" reg="stonei">stonei</tp:taxon-name-part></tp:taxon-name></italic> (<italic>Wagner &amp; Wood 6891; Wood 7696; Wood &amp; Aguraiuja 7697; Wood, Query &amp; Kirkpatrick 15101</italic>) have been included in phylogenetic analyses of Hawaiian <italic><tp:taxon-name><tp:taxon-name-part taxon-name-part-type="genus" reg="Melicope">Melicope</tp:taxon-name-part></tp:taxon-name></italic> (<xref ref-type="bibr" rid="B4">Harbaugh et al. 2009</xref>; <xref ref-type="bibr" rid="B2">Appelhans et al. 2014b</xref>,<xref ref-type="bibr" rid="B3">c</xref>) and they all represent paratypes of this new species. The specimens were labeled as <italic><tp:taxon-name><tp:taxon-name-part taxon-name-part-type="genus" reg="Melicope">M.</tp:taxon-name-part> <tp:taxon-name-part taxon-name-part-type="species" reg="knudsenii">knudsenii</tp:taxon-name-part></tp:taxon-name></italic> in these studies according to their original conferred determination. Phylogenetic analyses showed that the former <tp:taxon-name><tp:taxon-name-part taxon-name-part-type="infraspecific-rank">section</tp:taxon-name-part> <tp:taxon-name-part taxon-name-part-type="section" reg="Apocarpa">Apocarpa</tp:taxon-name-part></tp:taxon-name> is paraphyletic with respect to the former <tp:taxon-name><tp:taxon-name-part taxon-name-part-type="infraspecific-rank">section</tp:taxon-name-part> <tp:taxon-name-part taxon-name-part-type="section" reg="Pelea">Pelea</tp:taxon-name-part></tp:taxon-name> (unpublished results) and that <italic><tp:taxon-name><tp:taxon-name-part taxon-name-part-type="genus" reg="Melicope">M.</tp:taxon-name-part> <tp:taxon-name-part taxon-name-part-type="species" reg="stonei">stonei</tp:taxon-name-part></tp:taxon-name></italic> forms a clade with the “<italic><tp:taxon-name><tp:taxon-name-part taxon-name-part-type="genus" reg="Apocarpa">Apocarpa</tp:taxon-name-part></tp:taxon-name></italic>” species <italic><tp:taxon-name><tp:taxon-name-part taxon-name-part-type="genus" reg="Melicope">M.</tp:taxon-name-part> <tp:taxon-name-part taxon-name-part-type="species" reg="adscendens">adscendens</tp:taxon-name-part></tp:taxon-name></italic> and <italic><tp:taxon-name><tp:taxon-name-part taxon-name-part-type="genus" reg="Melicope">M.</tp:taxon-name-part> <tp:taxon-name-part taxon-name-part-type="species" reg="ovata">ovata</tp:taxon-name-part></tp:taxon-name></italic> (Fig. <xref ref-type="fig" rid="F4">4</xref>). The monophyly of this clade is supported by posterior probability (1.00pp) and bootstrap (98bs) values and the three species, of which three to four specimens have been sampled, were resolved as monophyletic entities (<xref ref-type="bibr" rid="B3">Appelhans et al. 2014c</xref>; Fig. <xref ref-type="fig" rid="F4">4</xref>).</p><p>
            <italic><tp:taxon-name><tp:taxon-name-part taxon-name-part-type="genus" reg="Melicope">Melicope</tp:taxon-name-part> <tp:taxon-name-part taxon-name-part-type="species" reg="adscendens">adscendens</tp:taxon-name-part></tp:taxon-name></italic> (H. St. John &amp; E.P. Hume) T.G. Hartley &amp; B.C. Stone, from Maui, and the previously mentioned <italic><tp:taxon-name><tp:taxon-name-part taxon-name-part-type="genus" reg="Melicope">M.</tp:taxon-name-part> <tp:taxon-name-part taxon-name-part-type="species" reg="ovata">ovata</tp:taxon-name-part></tp:taxon-name></italic> from Kaua‘i, which are the closest relatives of <italic><tp:taxon-name><tp:taxon-name-part taxon-name-part-type="genus" reg="Melicope">M.</tp:taxon-name-part> <tp:taxon-name-part taxon-name-part-type="species" reg="stonei">stonei</tp:taxon-name-part></tp:taxon-name></italic>, (<xref ref-type="bibr" rid="B3">Appelhans et al. 2014c</xref>; Fig. <xref ref-type="fig" rid="F4">4</xref>) do not have clear morphological similarities with the new species. While <italic><tp:taxon-name><tp:taxon-name-part taxon-name-part-type="genus" reg="Melicope">M.</tp:taxon-name-part> <tp:taxon-name-part taxon-name-part-type="species" reg="stonei">stonei</tp:taxon-name-part></tp:taxon-name></italic> is a tall tree, <italic><tp:taxon-name><tp:taxon-name-part taxon-name-part-type="genus" reg="Melicope">M.</tp:taxon-name-part> <tp:taxon-name-part taxon-name-part-type="species" reg="adscendens">adscendens</tp:taxon-name-part></tp:taxon-name></italic> is a sprawling shrub and <italic><tp:taxon-name><tp:taxon-name-part taxon-name-part-type="genus" reg="Melicope">M.</tp:taxon-name-part> <tp:taxon-name-part taxon-name-part-type="species" reg="ovata">ovata</tp:taxon-name-part></tp:taxon-name></italic> is a shrub or small tree with sprawling branches. <italic><tp:taxon-name><tp:taxon-name-part taxon-name-part-type="genus" reg="Melicope">Melicope</tp:taxon-name-part> <tp:taxon-name-part taxon-name-part-type="species" reg="adscendens">adscendens</tp:taxon-name-part></tp:taxon-name></italic> has considerably smaller leaves 1.5–6.5 × 1–4 cm and does not have a densely tomentose abaxial leaf surface, being minutely puberulent, becoming glabrate (as compared to <italic><tp:taxon-name><tp:taxon-name-part taxon-name-part-type="genus" reg="Melicope">M.</tp:taxon-name-part> <tp:taxon-name-part taxon-name-part-type="species" reg="stonei">stonei</tp:taxon-name-part></tp:taxon-name></italic> with leaves (5–)8–30 × (4–)6–11 cm with densely tomentose abaxial leaf surface). <italic><tp:taxon-name><tp:taxon-name-part taxon-name-part-type="genus" reg="Melicope">Melicope</tp:taxon-name-part> <tp:taxon-name-part taxon-name-part-type="species" reg="ovata">ovata</tp:taxon-name-part></tp:taxon-name></italic> has sepals glabrous or sparsely minutely ciliate externally, and petals glabrous externally (<xref ref-type="bibr" rid="B15">Wagner et al. 1999</xref>), (as compared to <italic><tp:taxon-name><tp:taxon-name-part taxon-name-part-type="genus" reg="Melicope">M.</tp:taxon-name-part> <tp:taxon-name-part taxon-name-part-type="species" reg="stonei">stonei</tp:taxon-name-part></tp:taxon-name></italic> with sepals and petals densely short-villous externally).</p><fig id="F3" position="float" orientation="portrait"><label>Figure 3.</label><caption><p>Map of Kaua‘i, Hawaiian Islands, with polygon indicating distribution of <italic><tp:taxon-name><tp:taxon-name-part taxon-name-part-type="genus" reg="Melicope">Melicope</tp:taxon-name-part> <tp:taxon-name-part taxon-name-part-type="species" reg="stonei">stonei</tp:taxon-name-part></tp:taxon-name></italic> in the Kōke‘e forests.</p></caption><graphic xmlns:xlink="http://www.w3.org/1999/xlink" xlink:href="phytokeys-83-119-g003.jpg" position="float" orientation="portrait" xlink:type="simple" id="oo_148220.jpg"/></fig><p>A striking character of <italic><tp:taxon-name><tp:taxon-name-part taxon-name-part-type="genus" reg="Melicope">Melicope</tp:taxon-name-part> <tp:taxon-name-part taxon-name-part-type="species" reg="stonei">stonei</tp:taxon-name-part></tp:taxon-name></italic> is the ramiflorous inflorescences, which it most notably shares with <italic><tp:taxon-name><tp:taxon-name-part taxon-name-part-type="genus" reg="Melicope">M.</tp:taxon-name-part> <tp:taxon-name-part taxon-name-part-type="species" reg="clusiifolia">clusiifolia</tp:taxon-name-part></tp:taxon-name></italic>, <italic><tp:taxon-name><tp:taxon-name-part taxon-name-part-type="genus" reg="Melicope">M.</tp:taxon-name-part> <tp:taxon-name-part taxon-name-part-type="species" reg="haleakalae">haleakalae</tp:taxon-name-part></tp:taxon-name></italic>, <italic><tp:taxon-name><tp:taxon-name-part taxon-name-part-type="genus" reg="Melicope">M.</tp:taxon-name-part> <tp:taxon-name-part taxon-name-part-type="species" reg="ovata">ovata</tp:taxon-name-part></tp:taxon-name></italic>, <italic><tp:taxon-name><tp:taxon-name-part taxon-name-part-type="genus" reg="Melicope">M.</tp:taxon-name-part> <tp:taxon-name-part taxon-name-part-type="species" reg="pseudoanisata">pseudoanisata</tp:taxon-name-part></tp:taxon-name></italic>, <italic><tp:taxon-name><tp:taxon-name-part taxon-name-part-type="genus" reg="Melicope">M.</tp:taxon-name-part> <tp:taxon-name-part taxon-name-part-type="species" reg="quadrangularis">quadrangularis</tp:taxon-name-part></tp:taxon-name></italic>, and <italic><tp:taxon-name><tp:taxon-name-part taxon-name-part-type="genus" reg="Melicope">M.</tp:taxon-name-part> <tp:taxon-name-part taxon-name-part-type="species" reg="waialealae">waialealae</tp:taxon-name-part></tp:taxon-name></italic>, and can occur on rare occasions with other Hawaiian <italic><tp:taxon-name><tp:taxon-name-part taxon-name-part-type="genus" reg="Melicope">Melicope</tp:taxon-name-part></tp:taxon-name></italic>. This character is homoplasious and has evolved probably three or four times in Hawaiian <italic><tp:taxon-name><tp:taxon-name-part taxon-name-part-type="genus" reg="Melicope">Melicope</tp:taxon-name-part></tp:taxon-name></italic>: once in <italic><tp:taxon-name><tp:taxon-name-part taxon-name-part-type="genus" reg="Melicope">M.</tp:taxon-name-part> <tp:taxon-name-part taxon-name-part-type="species" reg="stonei">stonei</tp:taxon-name-part></tp:taxon-name></italic> and <italic><tp:taxon-name><tp:taxon-name-part taxon-name-part-type="genus" reg="Melicope">M.</tp:taxon-name-part> <tp:taxon-name-part taxon-name-part-type="species" reg="ovata">ovata</tp:taxon-name-part></tp:taxon-name></italic> of the <italic><tp:taxon-name><tp:taxon-name-part taxon-name-part-type="genus" reg="Apocarpa">Apocarpa</tp:taxon-name-part></tp:taxon-name></italic> group, once in the ancestor of <italic><tp:taxon-name><tp:taxon-name-part taxon-name-part-type="genus" reg="Melicope">M.</tp:taxon-name-part> <tp:taxon-name-part taxon-name-part-type="species" reg="clusiifolia">clusiifolia</tp:taxon-name-part></tp:taxon-name></italic>, <italic><tp:taxon-name><tp:taxon-name-part taxon-name-part-type="genus" reg="Melicope">M.</tp:taxon-name-part> <tp:taxon-name-part taxon-name-part-type="species" reg="haleakalae">haleakalae</tp:taxon-name-part></tp:taxon-name></italic> and <italic><tp:taxon-name><tp:taxon-name-part taxon-name-part-type="genus" reg="Melicope">M.</tp:taxon-name-part> <tp:taxon-name-part taxon-name-part-type="species" reg="waialealae">waialealae</tp:taxon-name-part></tp:taxon-name></italic>, who form the monophyletic <italic><tp:taxon-name><tp:taxon-name-part taxon-name-part-type="genus" reg="Pelea">Pelea</tp:taxon-name-part></tp:taxon-name></italic> group (<xref ref-type="bibr" rid="B3">Appelhans et al. 2014c</xref>; Fig. <xref ref-type="fig" rid="F4">4</xref>), and once or twice in the ancestor(s) of <italic><tp:taxon-name><tp:taxon-name-part taxon-name-part-type="genus" reg="Melicope">M.</tp:taxon-name-part> <tp:taxon-name-part taxon-name-part-type="species" reg="pseudoanisata">pseudoanisata</tp:taxon-name-part></tp:taxon-name></italic> and <italic><tp:taxon-name><tp:taxon-name-part taxon-name-part-type="genus" reg="Melicope">M.</tp:taxon-name-part> <tp:taxon-name-part taxon-name-part-type="species" reg="quadrangularis">quadrangularis</tp:taxon-name-part></tp:taxon-name></italic>, which are part of an unresolved group of species belonging to the intermixed former sections <italic><tp:taxon-name><tp:taxon-name-part taxon-name-part-type="genus" reg="Cubicarpa">Cubicarpa</tp:taxon-name-part></tp:taxon-name></italic> and <italic><tp:taxon-name><tp:taxon-name-part taxon-name-part-type="genus" reg="Megacarpa">Megacarpa</tp:taxon-name-part></tp:taxon-name></italic> (unpublished results; Fig. <xref ref-type="fig" rid="F4">4</xref>).</p><fig id="F4" position="float" orientation="portrait"><label>Figure 4.</label><caption><p>Phylogenetic placement of <italic><tp:taxon-name><tp:taxon-name-part taxon-name-part-type="genus" reg="Melicope">Melicope</tp:taxon-name-part> <tp:taxon-name-part taxon-name-part-type="species" reg="stonei">stonei</tp:taxon-name-part></tp:taxon-name></italic> K.R. Wood, Appelhans &amp; W.L. Wagner based on four nuclear and two plastid markers (modified from <xref ref-type="bibr" rid="B3">Appelhans et al. 2014c</xref>). The phylogenetic tree only shows the Hawaiian radiation of <italic><tp:taxon-name><tp:taxon-name-part taxon-name-part-type="genus" reg="Melicope">Melicope</tp:taxon-name-part></tp:taxon-name></italic>. The terms <italic><tp:taxon-name><tp:taxon-name-part taxon-name-part-type="genus" reg="Apocarpa">Apocarpa</tp:taxon-name-part></tp:taxon-name></italic>, <italic><tp:taxon-name><tp:taxon-name-part taxon-name-part-type="genus" reg="Cubicarpa">Cubicarpa</tp:taxon-name-part></tp:taxon-name></italic>, <italic><tp:taxon-name><tp:taxon-name-part taxon-name-part-type="genus" reg="Megacarpa">Megacarpa</tp:taxon-name-part></tp:taxon-name></italic> and <italic><tp:taxon-name><tp:taxon-name-part taxon-name-part-type="genus" reg="Pelea">Pelea</tp:taxon-name-part></tp:taxon-name></italic> refer to the former Hawaiian sections of <italic><tp:taxon-name><tp:taxon-name-part taxon-name-part-type="genus" reg="Melicope">Melicope</tp:taxon-name-part></tp:taxon-name>/<tp:taxon-name><tp:taxon-name-part taxon-name-part-type="genus" reg="Pelea">Pelea</tp:taxon-name-part></tp:taxon-name></italic> (Hartley &amp; Stone 1989). The support values are displayed above the branches and the first value represents the Bayesian posterior probability values (pp), followed by the bootstrap values (bs) from the Maximum Likelihood analysis.</p></caption><graphic xmlns:xlink="http://www.w3.org/1999/xlink" xlink:href="phytokeys-83-119-g004.jpg" position="float" orientation="portrait" xlink:type="simple" id="oo_148221.jpg"/></fig><p>Morphologically, <italic><tp:taxon-name><tp:taxon-name-part taxon-name-part-type="genus" reg="Melicope">Melicope</tp:taxon-name-part> <tp:taxon-name-part taxon-name-part-type="species" reg="stonei">stonei</tp:taxon-name-part></tp:taxon-name></italic> is most similar to <italic><tp:taxon-name><tp:taxon-name-part taxon-name-part-type="genus" reg="Melicope">M.</tp:taxon-name-part> <tp:taxon-name-part taxon-name-part-type="species" reg="barbigera">barbigera</tp:taxon-name-part></tp:taxon-name></italic> and the Kaua‘i population of <italic><tp:taxon-name><tp:taxon-name-part taxon-name-part-type="genus" reg="Melicope">M.</tp:taxon-name-part> <tp:taxon-name-part taxon-name-part-type="species" reg="knudsenii">knudsenii</tp:taxon-name-part></tp:taxon-name></italic> (see above). <italic><tp:taxon-name><tp:taxon-name-part taxon-name-part-type="genus" reg="Melicope">Melicope</tp:taxon-name-part> <tp:taxon-name-part taxon-name-part-type="species" reg="knudsenii">knudsenii</tp:taxon-name-part></tp:taxon-name></italic> has been shown to be polyphyletic and the Maui form does not belong to this group (<xref ref-type="bibr" rid="B3">Appelhans et al. 2014c</xref>; Fig. <xref ref-type="fig" rid="F4">4</xref>). As a result, a future publication is now in preparation which will resurrect the Maui form (i.e., <italic><tp:taxon-name><tp:taxon-name-part taxon-name-part-type="genus" reg="Melicope">M.</tp:taxon-name-part> <tp:taxon-name-part taxon-name-part-type="species" reg="multiflora">multiflora</tp:taxon-name-part></tp:taxon-name></italic> Rock) as a species distinct from the Kaua`i <italic><tp:taxon-name><tp:taxon-name-part taxon-name-part-type="genus" reg="Melicope">M.</tp:taxon-name-part> <tp:taxon-name-part taxon-name-part-type="species" reg="knudsenii">knudsenii</tp:taxon-name-part></tp:taxon-name></italic>. While <italic><tp:taxon-name><tp:taxon-name-part taxon-name-part-type="genus" reg="Melicope">M.</tp:taxon-name-part> <tp:taxon-name-part taxon-name-part-type="species" reg="barbigera">barbigera</tp:taxon-name-part></tp:taxon-name></italic> and the Kaua‘i form of <italic><tp:taxon-name><tp:taxon-name-part taxon-name-part-type="genus" reg="Melicope">M.</tp:taxon-name-part> <tp:taxon-name-part taxon-name-part-type="species" reg="knudsenii">knudsenii</tp:taxon-name-part></tp:taxon-name></italic> are resolved as immediate sisters in the phylogenetic analyses, <italic><tp:taxon-name><tp:taxon-name-part taxon-name-part-type="genus" reg="Melicope">M.</tp:taxon-name-part> <tp:taxon-name-part taxon-name-part-type="species" reg="stonei">stonei</tp:taxon-name-part></tp:taxon-name></italic> is not closely related to them and belongs to another clade of the paraphyletic <italic><tp:taxon-name><tp:taxon-name-part taxon-name-part-type="genus" reg="Apocarpa">Apocarpa</tp:taxon-name-part></tp:taxon-name></italic> group (<xref ref-type="bibr" rid="B3">Appelhans et al. 2014c</xref>; Fig. <xref ref-type="fig" rid="F4">4</xref>). It should be noted that the variable abaxial midrib pubescence of <italic><tp:taxon-name><tp:taxon-name-part taxon-name-part-type="genus" reg="Melicope">M.</tp:taxon-name-part> <tp:taxon-name-part taxon-name-part-type="species" reg="stonei">stonei</tp:taxon-name-part></tp:taxon-name></italic> ranging from villous on the sides to uniform pubescence (Fig. <xref ref-type="fig" rid="F2">2E–F</xref>) could represent natural variability or may suggest possible undetected hybridization between <italic><tp:taxon-name><tp:taxon-name-part taxon-name-part-type="genus" reg="Melicope">M.</tp:taxon-name-part> <tp:taxon-name-part taxon-name-part-type="species" reg="stonei">stonei</tp:taxon-name-part></tp:taxon-name></italic> and <italic><tp:taxon-name><tp:taxon-name-part taxon-name-part-type="genus" reg="Melicope">M.</tp:taxon-name-part> <tp:taxon-name-part taxon-name-part-type="species" reg="barbigera">barbigera</tp:taxon-name-part></tp:taxon-name></italic>. Other putative <italic><tp:taxon-name><tp:taxon-name-part taxon-name-part-type="genus" reg="Apocarpa">Apocarpa</tp:taxon-name-part></tp:taxon-name></italic> hybrids collected and observed in the Kōke‘e forests of Kaua‘i include: <italic><tp:taxon-name><tp:taxon-name-part taxon-name-part-type="genus" reg="Melicope">M.</tp:taxon-name-part> <tp:taxon-name-part taxon-name-part-type="species" reg="barbigera">barbigera</tp:taxon-name-part></tp:taxon-name></italic> × <italic><tp:taxon-name><tp:taxon-name-part taxon-name-part-type="genus" reg="Melicope">M.</tp:taxon-name-part> <tp:taxon-name-part taxon-name-part-type="species" reg="haupuensis">haupuensis</tp:taxon-name-part></tp:taxon-name></italic> (H. St. John) T.G. Harley &amp; B.C. Stone (i.e., <italic>Wood &amp; Query 14696</italic> [PTBG]) observed around Awa‘awapuhi and Honopū (825–1050 m); <italic><tp:taxon-name><tp:taxon-name-part taxon-name-part-type="genus" reg="Melicope">M.</tp:taxon-name-part> <tp:taxon-name-part taxon-name-part-type="species" reg="haupuensis">haupuensis</tp:taxon-name-part></tp:taxon-name></italic> × <italic><tp:taxon-name><tp:taxon-name-part taxon-name-part-type="genus" reg="Melicope">M.</tp:taxon-name-part> <tp:taxon-name-part taxon-name-part-type="species" reg="pallida">pallida</tp:taxon-name-part></tp:taxon-name></italic> (Hillebr.) T.G. Hartley &amp; B.C. Stone (i.e., <italic>Wood et al. 7725</italic> [PTBG]) around Awa‘awapuhi (1050 m); and <italic><tp:taxon-name><tp:taxon-name-part taxon-name-part-type="genus" reg="Melicope">M.</tp:taxon-name-part> <tp:taxon-name-part taxon-name-part-type="species" reg="ovata">ovata</tp:taxon-name-part></tp:taxon-name></italic> × <italic><tp:taxon-name><tp:taxon-name-part taxon-name-part-type="genus" reg="Melicope">M.</tp:taxon-name-part> <tp:taxon-name-part taxon-name-part-type="species" reg="stonei">stonei</tp:taxon-name-part></tp:taxon-name></italic> (i.e., <italic>Wood 17237</italic> [BISH, K, MO, NY, PTBG, UC, US], <italic>Wood 17245</italic> [BISH, PTBG, UC, US], <italic>Wood 17246</italic> [BISH, PTBG, US]), in the valleys of Mākaha to Nu‘ololo (988–1097 m).</p></tp:treatment-sec><ref-list><ref id="B13"><mixed-citation xmlns:xlink="http://www.w3.org/1999/xlink" xlink:type="simple">
          <person-group><name name-style="western"><surname>Stone</surname><given-names>BC</given-names></name></person-group> (<year>1969</year>) The Genus <italic><tp:taxon-name><tp:taxon-name-part taxon-name-part-type="genus">Pelea</tp:taxon-name-part></tp:taxon-name></italic> A. Gray (<tp:taxon-name><tp:taxon-name-part taxon-name-part-type="family">Rutaceae</tp:taxon-name-part></tp:taxon-name>: <tp:taxon-name><tp:taxon-name-part taxon-name-part-type="subfamily">Evodineae</tp:taxon-name-part></tp:taxon-name>) A Taxonomic Monograph (Studies in the Hawaiian <tp:taxon-name><tp:taxon-name-part taxon-name-part-type="family">Rutaceae</tp:taxon-name-part></tp:taxon-name>, 10) Phanerogamarum Monographiae Tomus III Verlag Von J. Cramer.</mixed-citation></ref><ref id="B12"><mixed-citation xmlns:xlink="http://www.w3.org/1999/xlink" xlink:type="simple">
          <person-group><name name-style="western"><surname>Stone</surname><given-names>BC</given-names></name></person-group> (<year>1962</year>) <article-title>A monograph of the genus <italic><tp:taxon-name><tp:taxon-name-part taxon-name-part-type="genus">Platydesma</tp:taxon-name-part></tp:taxon-name></italic> (<tp:taxon-name><tp:taxon-name-part taxon-name-part-type="family">Rutaceae</tp:taxon-name-part></tp:taxon-name>).</article-title> <source>Journal of the Arnold Arboretum</source> <volume>43</volume>: <fpage>410</fpage>–<lpage>427</lpage>.</mixed-citation></ref><ref id="B10"><mixed-citation xmlns:xlink="http://www.w3.org/1999/xlink" xlink:type="simple">
          <person-group><name name-style="western"><surname>Sakai</surname><given-names>AK</given-names></name><name name-style="western"><surname>Wagner</surname><given-names>WL</given-names></name><name name-style="western"><surname>Mehrhoff</surname><given-names>LA</given-names></name></person-group> (<year>2002</year>) <article-title>Patterns of endangerment in the Hawaiian flora.</article-title> <source>Systematic Biology</source> <volume>51</volume>: <fpage>276</fpage>–<lpage>302</lpage>. <ext-link xlink:type="simple" ext-link-type="doi" xlink:href="10.1080/10635150252899770">https://doi.org/10.1080/10635150252899770</ext-link></mixed-citation></ref><ref id="B8"><mixed-citation xmlns:xlink="http://www.w3.org/1999/xlink" xlink:type="simple">
          <person-group><name name-style="western"><surname>Palmer</surname><given-names>DD</given-names></name></person-group> (<year>2003</year>) Hawai‘i’s ferns and fern allies. University of Hawaii Press, Honolulu.</mixed-citation></ref><ref id="B16"><mixed-citation xmlns:xlink="http://www.w3.org/1999/xlink" xlink:type="simple">
          <person-group><name name-style="western"><surname>Wagner</surname><given-names>WL</given-names></name><name name-style="western"><surname>Herbst</surname><given-names>DR</given-names></name><name name-style="western"><surname>Khan</surname><given-names>N</given-names></name><name name-style="western"><surname>Flynn</surname><given-names>T</given-names></name></person-group> (<year>2012</year>) Hawaiian vascular plant updates: a supplement to the Manual of the Flowering Plants of Hawai‘i and Hawai‘i’s Ferns and Fern Allies, version 1.3. <ext-link xlink:type="simple" ext-link-type="uri" xlink:href="http://botany.si.edu/pacificislandbiodiversity/hawaiianflora">http://botany.si.edu/pacificislandbiodiversity/hawaiianflora</ext-link></mixed-citation></ref><ref id="B14"><mixed-citation xmlns:xlink="http://www.w3.org/1999/xlink" xlink:type="simple">
          <person-group><name name-style="western"><surname>Vernon</surname><given-names>AL</given-names></name><name name-style="western"><surname>Ranker</surname><given-names>TA</given-names></name></person-group> (<year>2013</year>) <article-title>Current status of the ferns and lycophytes of the Hawaiian Islands.</article-title> <source>American Fern Journal</source> <volume>103</volume>: <fpage>59</fpage>–<lpage>111</lpage>. <ext-link xlink:type="simple" ext-link-type="doi" xlink:href="10.1640/0002-8444-103.2.59">https://doi.org/10.1640/0002-8444-103.2.59</ext-link></mixed-citation></ref><ref id="B9"><mixed-citation xmlns:xlink="http://www.w3.org/1999/xlink" xlink:type="simple">
          <person-group><name name-style="western"><surname>Ranker</surname><given-names>TA</given-names></name></person-group> (<year>2016</year>) What do we know about Hawaiian ferns and lycophytes? Journal of Systematics and Evolution 54: 626–637. <ext-link xlink:type="simple" ext-link-type="doi" xlink:href="10.1111/jse.12213">https://doi.org/10.1111/jse.12213</ext-link></mixed-citation></ref><ref id="B18"><mixed-citation xmlns:xlink="http://www.w3.org/1999/xlink" xlink:type="simple">
          <person-group><name name-style="western"><surname>Wood</surname><given-names>KR</given-names></name><name name-style="western"><surname>Lorence</surname><given-names>DH</given-names></name><name name-style="western"><surname>Kiehn</surname><given-names>M</given-names></name></person-group> (<year>2016b</year>) <article-title><italic><tp:taxon-name><tp:taxon-name-part taxon-name-part-type="genus">Coprosma</tp:taxon-name-part> <tp:taxon-name-part taxon-name-part-type="species">kawaikiniensis</tp:taxon-name-part></tp:taxon-name></italic> (<tp:taxon-name><tp:taxon-name-part taxon-name-part-type="family">Rubiaceae</tp:taxon-name-part></tp:taxon-name>) a new species from the <italic><tp:taxon-name><tp:taxon-name-part taxon-name-part-type="genus">Dubautia-Sadleria</tp:taxon-name-part></tp:taxon-name></italic> shrubland-fernland community on Kaua‘i, Hawaiian Islands.</article-title> <source>PhytoKeys</source> <volume>60</volume>: <fpage>21</fpage>–<lpage>32</lpage>. <ext-link xlink:type="simple" ext-link-type="doi" xlink:href="10.3897/phytokeys.60.6406">https://doi.org/10.3897/phytokeys.60.6406</ext-link></mixed-citation></ref><ref id="B11"><mixed-citation xmlns:xlink="http://www.w3.org/1999/xlink" xlink:type="simple">
          <person-group><name name-style="western"><surname>Smith</surname><given-names>CW</given-names></name></person-group> (<year>1985</year>) <article-title>Impact of alien plants on Hawai‘i’s native biota.</article-title> In: <person-group><name name-style="western"><surname>Stone</surname><given-names>CP</given-names></name><name name-style="western"><surname>Scott</surname><given-names>JM</given-names></name></person-group> (<role>Eds</role>) <issue-title>Hawai‘i’s Terrestrial Ecosystems: Preservation and Management.</issue-title> <source>Cooperative National Park Resources Studies Unit, University of Hawaii, Manoa</source>, <fpage>180</fpage>–<lpage>250</lpage>.</mixed-citation></ref><ref id="B15"><mixed-citation xmlns:xlink="http://www.w3.org/1999/xlink" xlink:type="simple">
          <person-group><name name-style="western"><surname>Wagner</surname><given-names>WL</given-names></name><name name-style="western"><surname>Herbst</surname><given-names>DR</given-names></name><name name-style="western"><surname>Sohmer</surname><given-names>SH</given-names></name></person-group> (<year>1999</year>) Manual of the flowering plants of Hawai‘i, revised edition with supplement by Wagner WL &amp; Herbst DR. University of Hawaii Press, 1855–1918. [Bishop Museum Special Publication 97]</mixed-citation></ref><ref id="B4"><mixed-citation xmlns:xlink="http://www.w3.org/1999/xlink" xlink:type="simple">
          <person-group><name name-style="western"><surname>Harbaugh</surname><given-names>DT</given-names></name><name name-style="western"><surname>Wagner</surname><given-names>WL</given-names></name><name name-style="western"><surname>Allan</surname><given-names>GJ</given-names></name><name name-style="western"><surname>Zimmer</surname><given-names>EA</given-names></name></person-group> (<year>2009</year>) <article-title>The Hawaiian Archipelago is a stepping stone for dispersal in the Pacific: an example from the plant genus <italic><tp:taxon-name><tp:taxon-name-part taxon-name-part-type="genus">Melicope</tp:taxon-name-part></tp:taxon-name></italic> (<tp:taxon-name><tp:taxon-name-part taxon-name-part-type="family">Rutaceae</tp:taxon-name-part></tp:taxon-name>).</article-title> <source>Journal of Biogeography</source> <volume>36</volume>: <fpage>230</fpage>–<lpage>241</lpage>. <ext-link xlink:type="simple" ext-link-type="doi" xlink:href="10.1111/j.1365-2699.2008.02008.x">https://doi.org/10.1111/j.1365-2699.2008.02008.x</ext-link></mixed-citation></ref><ref id="B2"><mixed-citation xmlns:xlink="http://www.w3.org/1999/xlink" xlink:type="simple">
          <person-group><name name-style="western"><surname>Appelhans</surname><given-names>MS</given-names></name><name name-style="western"><surname>Wen</surname><given-names>J</given-names></name><name name-style="western"><surname>Wagner</surname><given-names>WL</given-names></name></person-group> (<year>2014b</year>) <article-title>A molecular phylogeny of <italic><tp:taxon-name><tp:taxon-name-part taxon-name-part-type="genus">Acronychia</tp:taxon-name-part></tp:taxon-name></italic>, <italic><tp:taxon-name><tp:taxon-name-part taxon-name-part-type="genus">Euodia</tp:taxon-name-part></tp:taxon-name></italic>, <italic><tp:taxon-name><tp:taxon-name-part taxon-name-part-type="genus">Melicope</tp:taxon-name-part></tp:taxon-name></italic> and relatives (<tp:taxon-name><tp:taxon-name-part taxon-name-part-type="family">Rutaceae</tp:taxon-name-part></tp:taxon-name>) reveals polyphyletic genera and key innovations for species richness.</article-title> <source>Molecular Phylogenetics and Evolution</source> <volume>79</volume>: <fpage>54</fpage>–<lpage>68</lpage>. <ext-link xlink:type="simple" ext-link-type="doi" xlink:href="10.1016/j.ympev.2014.06.014">https://doi.org/10.1016/j.ympev.2014.06.014</ext-link></mixed-citation></ref><ref id="B3"><mixed-citation xmlns:xlink="http://www.w3.org/1999/xlink" xlink:type="simple">
          <person-group><name name-style="western"><surname>Appelhans</surname><given-names>MS</given-names></name><name name-style="western"><surname>Wen</surname><given-names>J</given-names></name><name name-style="western"><surname>Wood</surname><given-names>KR</given-names></name><name name-style="western"><surname>Allan</surname><given-names>GJ</given-names></name><name name-style="western"><surname>Zimmer</surname><given-names>EA</given-names></name><name name-style="western"><surname>Wagner</surname><given-names>WL</given-names></name></person-group> (<year>2014c</year>) <article-title>Molecular phylogenetic analysis of Hawaiian <tp:taxon-name><tp:taxon-name-part taxon-name-part-type="family">Rutaceae</tp:taxon-name-part></tp:taxon-name> (<italic><tp:taxon-name><tp:taxon-name-part taxon-name-part-type="genus">Melicope</tp:taxon-name-part></tp:taxon-name></italic>, <italic><tp:taxon-name><tp:taxon-name-part taxon-name-part-type="genus">Platydesma</tp:taxon-name-part></tp:taxon-name></italic> and <italic><tp:taxon-name><tp:taxon-name-part taxon-name-part-type="genus">Zanthoxylum</tp:taxon-name-part></tp:taxon-name></italic>) and their different colonization patterns.</article-title> <source>Botanical Journal of the Linnean Society</source> <volume>174</volume>: <fpage>425</fpage>–<lpage>448</lpage>. <ext-link xlink:type="simple" ext-link-type="doi" xlink:href="10.1111/boj.12123">https://doi.org/10.1111/boj.12123</ext-link></mixed-citation></ref></ref-list></tp:taxon-treatment>
